# Supplementary material for: Ultralong organic phosphorescence from isolated molecules with repulsive interactions for multifunctional applications
Source: Nat Commun. 2022 Aug 19;13:4890. doi: 10.1038/s41467-022-32029-1 (PMC9391375; doi:10.1038/s41467-022-32029-1)
Supplement: Supplementary file 9 — Source Data [file 41467_2022_32029_MOESM9_ESM.xlsx]

## Sheet: Fig.2a
CzA/PVA PL			CzA/PVA Phos			CzA in m-THF solution (1 × 10-5 M) at 77 K
Wavelength (nm)	Intensity		Wavelength (nm)	Intensity		Wavelength (nm)	Intensity
330	0.02517		320	5.06644e-05		320	0.000131905
331	0.02294		321	0		321	0.000111759
332	0.02091		322	4.15798e-05		322	5.75585e-05
333	0.02267		323	9.79513e-05		323	7.00295e-05
334	0.02144		324	7.46573e-05		324	8.48988e-05
335	0.02108		325	4.69374e-05		325	9.11343e-05
336	0.02035		326	6.03315e-05		326	5.80381e-05
337	0.01921		327	3.19128e-05		327	4.94044e-05
338	0.02102		328	3.80857e-05		328	0.000101687
339	0.02216		329	1.54905e-05		329	0.000196179
340	0.02597		330	5.08974e-05		330	0.000130946
341	0.03043		331	4.42586e-05		331	7.81836e-05
342	0.03565		332	0.000129981		332	0
343	0.04366		333	0.000213839		333	0.000100727
344	0.05607		334	0.000273588		334	0.000197138
345	0.06999		335	0.000282556		335	0.000127588
346	0.09309		336	0.000364085		336	0.0002216
347	0.12173		337	0.000490921		337	0.000306499
348	0.16337		338	0.000723745		338	0.000418258
349	0.21908		339	0.00111		339	0.000448956
350	0.29048		340	0.00172		340	0.000562634
351	0.3804		341	0.00225		341	0.000688783
352	0.47589		342	0.00337		342	0.000725237
353	0.57987		343	0.00495		343	0.000820688
354	0.68228		344	0.0064		344	0.000750659
355	0.76706		345	0.00789		345	0.000765048
356	0.83578		346	0.0125		346	0.00076313
357	0.88532		347	0.01692		347	0.000782316
358	0.91053		348	0.02299		348	0.00076265
359	0.91722		349	0.03052		349	0.000733871
360	0.90785		350	0.03703		350	0.00081781
361	0.88599		351	0.04452		351	0.000786633
362	0.87193		352	0.05325		352	0.000752577
363	0.8601		353	0.06201		353	0.000802941
364	0.85341		354	0.07041		354	0.000802461
365	0.84404		355	0.07865		355	0.000820208
366	0.85006		356	0.08576		356	0.000820208
367	0.8552		357	0.0923		357	0.000936285
368	0.86947		358	0.09702		358	0.000889279
369	0.88152		359	0.101		359	0.000876808
370	0.90339		360	0.10347		360	0.000825964
371	0.93485		361	0.10509		361	0.000744903
372	0.9672		362	0.10714		362	0.000791909
373	0.98773		363	0.10697		363	0.000813014
374	1		364	0.10868		364	0.000784234
375	0.99955		365	0.10883		365	0.000854264
376	0.98572		366	0.10977		366	0.000807258
377	0.97099		367	0.11087		367	0.000893595
378	0.95047		368	0.11309		368	0.000907985
379	0.9228		369	0.11568		369	0.000980413
380	0.89156		370	0.11914		370	0.000839395
381	0.85698		371	0.1231		371	0.00073483
382	0.82351		372	0.12624		372	0.000884482
383	0.78848		373	0.12659		373	0.000829322
384	0.76193		374	0.1295		374	0.000710368
385	0.73739		375	0.1337		375	0.000779917
386	0.72132		376	0.13311		376	0.000743943
387	0.70325		377	0.13579		377	0.000846589
388	0.68406		378	0.13568		378	0.0008322
389	0.67045		379	0.13568		379	0.000893116
390	0.6564		380	0.13474		380	0.000950674
391	0.64524		381	0.13102		381	0.000919497
392	0.63877		382	0.12962		382	0.00113
393	0.63408		383	0.12706		383	0.00106
394	0.62851		384	0.12438		384	0.00115
395	0.61958		385	0.12263		385	0.00104
396	0.6178		386	0.12019		386	0.00106
397	0.61199		387	0.11832		387	0.00127
398	0.6024		388	0.11786		388	0.00136
399	0.59682		389	0.11422		389	0.00135
400	0.58366		390	0.11377		390	0.00145
401	0.57942		391	0.11306		391	0.00161
402	0.57317		392	0.1134		392	0.00163
403	0.56135		393	0.1149		393	0.00184
404	0.55242		394	0.11548		394	0.00195
405	0.5397		395	0.11658		395	0.00243
406	0.52386		396	0.11786		396	0.00318
407	0.51851		397	0.12158		397	0.00592
408	0.50981		398	0.12519		398	0.01334
409	0.50133		399	0.13078		399	0.03577
410	0.48861		400	0.13731		400	0.07432
411	0.47545		401	0.14639		401	0.13437
412	0.45916		402	0.15652		402	0.21231
413	0.45113		403	0.1698		403	0.30455
414	0.44599		404	0.18751		404	0.40182
415	0.44287		405	0.21394		405	0.49492
416	0.43774		406	0.24318		406	0.58654
417	0.42993		407	0.28208		407	0.67479
418	0.42301		408	0.3275		408	0.75154
419	0.41275		409	0.37828		409	0.80478
420	0.40405		410	0.43454		410	0.84219
421	0.39735		411	0.49429		411	0.84028
422	0.38888		412	0.54996		412	0.81389
423	0.3862		413	0.61285		413	0.77073
424	0.38151		414	0.67365		414	0.7242
425	0.3708		415	0.72187		415	0.68007
426	0.36656		416	0.76869		416	0.62683
427	0.36277		417	0.79222		417	0.57503
428	0.36143		418	0.80212		418	0.53761
429	0.35206		419	0.8041		419	0.51267
430	0.34581		420	0.79851		420	0.505
431	0.34046		421	0.78593		421	0.51651
432	0.33265		422	0.76892		422	0.53522
433	0.32484		423	0.74633		423	0.56351
434	0.31458		424	0.72956		424	0.59757
435	0.30744		425	0.71383		425	0.62635
436	0.29784		426	0.71011		426	0.65225
437	0.29137		427	0.7044		427	0.67623
438	0.28602		428	0.70719		428	0.71604
439	0.27665		429	0.71453		429	0.74914
440	0.26995		430	0.7306		430	0.78607
441	0.2646		431	0.74889		431	0.82445
442	0.25991		432	0.76811		432	0.85323
443	0.25478		433	0.79606		433	0.89016
444	0.24786		434	0.81784		434	0.92613
445	0.23894		435	0.83717		435	0.95587
446	0.23202		436	0.86548		436	0.98321
447	0.22577		437	0.8904		437	0.99808
448	0.2173		438	0.9109		438	1
449	0.21306		439	0.93746		439	0.99281
450	0.20614		440	0.95469		440	0.9693
451	0.20056		441	0.97391		441	0.93045
452	0.19476		442	0.98334		442	0.8868
453	0.19074		443	0.99418		443	0.82876
454	0.18677		444	1		444	0.77792
455	0.18394		445	0.99616		445	0.72132
456	0.17829		446	0.99092		446	0.67
457	0.17263		447	0.97216		447	0.61868
458	0.16417		448	0.95562		448	0.5851
459	0.15864		449	0.93233		449	0.55968
460	0.15402		450	0.90694		450	0.54385
461	0.14907		451	0.88132		451	0.53761
462	0.14505		452	0.85103		452	0.53569
463	0.14166		453	0.82075		453	0.53426
464	0.13555		454	0.79897		454	0.53809
465	0.13133		455	0.77055		455	0.54145
466	0.12539		456	0.74423		456	0.53713
467	0.12091		457	0.72024		457	0.53905
468	0.11466		458	0.70254		458	0.54049
469	0.11392		459	0.69147		459	0.53378
470	0.11056		460	0.67901		460	0.53186
471	0.10783		461	0.67353		461	0.52898
472	0.10446		462	0.66096		462	0.52083
473	0.0994		463	0.6549		463	0.51219
474	0.09396		464	0.64884		464	0.5026
475	0.08963		465	0.63859		465	0.49205
476	0.08737		466	0.63172		466	0.48101
477	0.08539		467	0.62601		467	0.47041
478	0.08055		468	0.62159		468	0.4542
479	0.07671		469	0.61215		469	0.44619
480	0.07354		470	0.60458		470	0.43573
481	0.07089		471	0.59585		471	0.42048
482	0.06792		472	0.58874		472	0.40657
483	0.0647		473	0.57337		473	0.39261
484	0.06183		474	0.56475		474	0.37242
485	0.05993		475	0.55171		475	0.34542
486	0.05513		476	0.53761		476	0.32374
487	0.0546		477	0.5234		477	0.31208
488	0.05234		478	0.51059		478	0.29467
489	0.04935		479	0.49499		479	0.27731
490	0.04665		480	0.48311		480	0.25985
491	0.04447		481	0.46633		481	0.24339
492	0.04371		482	0.45073		482	0.23169
493	0.04005		483	0.43885		483	0.22138
494	0.03782		484	0.42336		484	0.21135
495	0.03793		485	0.40845		485	0.20358
496	0.03621		486	0.39482		486	0.20094
497	0.03271		487	0.38131		487	0.19802
498	0.03162		488	0.36815		488	0.19337
499	0.02903		489	0.3558		489	0.19193
500	0.02709		490	0.34486		490	0.18958
501	0.02546		491	0.33472		491	0.1843
502	0.02445		492	0.32482		492	0.18229
503	0.02314		493	0.31388		493	0.17936
504	0.02171		494	0.307		494	0.17624
505	0.01992		495	0.29652		495	0.17567
506	0.0187		496	0.28883		496	0.17193
507	0.01865		497	0.28126		497	0.16929
508	0.01731		498	0.27428		498	0.16651
509	0.0162		499	0.26636		499	0.163
510	0.01618		500	0.26018		500	0.15912
511	0.0162		501	0.25389		501	0.1525
512	0.01475		502	0.24656		502	0.14852
513	0.01379		503	0.24178		503	0.14319
514	0.01187		504	0.23677		504	0.13811
515	0.00968		505	0.22909		505	0.13446
516	0.00826		506	0.22117		506	0.12741
517	0.00852		507	0.21709		507	0.12175
518	0.00888		508	0.21138		508	0.11724
519	0.00799		509	0.20381		509	0.11317
520	0.00707		510	0.1981		510	0.10828
521	0.00571		511	0.19263		511	0.10396
522	0.00491		512	0.18704		512	0.09887
523	0.00415		513	0.18157		513	0.0948
524	0.00393		514	0.17434		514	0.08971
525	0.00241		515	0.17236		515	0.08338
526	0.00248		516	0.16503		516	0.07595
527	0.00272		517	0.15815		517	0.07163
528	0.00266		518	0.1521		518	0.06818
529	0.00308		519	0.14686		519	0.06563
530	0.00223		520	0.14115		520	0.06304
531	0.00237		521	0.13824		521	0.05973
532	0.000334679		522	0.1323		522	0.05782
533	0.000535487		523	0.12799		523	0.05479
534	0.00163		524	0.12182		524	0.05302
535	0.000156184		525	0.11809		525	0.05072
536	0		526	0.11397		526	0.04832
537	0.000669359		527	0.1087		527	0.04832
538	0.000624735		528	0.10678		528	0.04631
539	0.00172		529	0.10101		529	0.04447
540	0.0017		530	0.0977		530	0.0432
541	0.00259		531	0.09424		531	0.04137
542	0.00388		532	0.09177		532	0.03998
543	0.00364		533	0.08903		533	0.03852
544	0.00406		534	0.08474		534	0.03685
545	0.00471		535	0.08117		535	0.03666
546	0.00602		536	0.07854		536	0.03503
547	0.00544		537	0.07659		537	0.0342
548	0.00629		538	0.07334		538	0.03275
549	0.00718		539	0.07138		539	0.03217
550	0.00834		540	0.06973		540	0.03073
			541	0.06685		541	0.02916
			542	0.06383		542	0.02538
			543	0.06308		543	0.02641
			544	0.06104		544	0.02224
			545	0.05833		545	0.0218
			546	0.05638		546	0.02379
			547	0.05492		547	0.02354
			548	0.0532		548	0.02027
			549	0.05161		549	0.01771
			550	0.04995		550	0.0191
			551	0.04863		551	0.0196
			552	0.04769		552	0.01628
			553	0.04503		553	0.01759
			554	0.04383		554	0.01682
			555	0.04223		555	0.01535
			556	0.04036		556	0.01443
			557	0.03909		557	0.01299
			558	0.03828		558	0.01281
			559	0.03614		559	0.01284
			560	0.03536		560	0.0112
			561	0.03468		561	0.01154
			562	0.03296		562	0.01102
			563	0.03151		563	0.00981
			564	0.03026		564	0.00995
			565	0.02971		565	0.00995
			566	0.02883		566	0.00892
			567	0.02746		567	0.00893
			568	0.0267		568	0.00823
			569	0.02622		569	0.00831
			570	0.02588		570	0.00759
			571	0.02573		571	0.00742
			572	0.02516		572	0.00691
			573	0.02452		573	0.00666
			574	0.02424		574	0.00673
			575	0.0238		575	0.00637
			576	0.02319		576	0.00625
			577	0.02275		577	0.00611
			578	0.02201		578	0.00589
			579	0.02127		579	0.00561
			580	0.02044		580	0.00517
			581	0.01971		581	0.00547
			582	0.01881		582	0.00498
			583	0.01795		583	0.00499
			584	0.01733		584	0.00478
			585	0.01624		585	0.00465
			586	0.01543		586	0.00434
			587	0.01463		587	0.00427
			588	0.01254		588	0.0043
			589	0.01309		589	0.00405
			590	0.01292		590	0.00404
			591	0.01287		591	0.00391
			592	0.01056		592	0.00357
			593	0.01103		593	0.00337
			594	0.01034		594	0.00337
			595	0.00994		595	0.00332
			596	0.00898		596	0.00324
			597	0.00903		597	0.00318
			598	0.00891		598	0.00307
			599	0.00858		599	0.00302
			600	0.00817		600	0.00317
			601	0.00779		601	0.00297
			602	0.00703		602	0.00295
			603	0.00655		603	0.00265
			604	0.00641		604	0.00259
			605	0.00655		605	0.00242
			606	0.00648		606	0.00231
			607	0.00612		607	0.00226
			608	0.00592		608	0.00198
			609	0.00552		609	0.00194
			610	0.00541		610	0.0018
			611	0.00538		611	0.00168
			612	0.00526		612	0.00155
			613	0.00507		613	0.00158
			614	0.00496		614	0.00156
			615	0.00476		615	0.00142
			616	0.00482		616	0.00136
			617	0.00437		617	0.00137
			618	0.00438		618	0.00122
			619	0.0042		619	0.00127
			620	0.00403		620	0.0013
			621	0.00385		621	0.00115
			622	0.00389		622	0.0011
			623	0.00361		623	0.00111
			624	0.00349		624	0.00111
			625	0.00323		625	0.00102
			626	0.00341		626	0.000971779
			627	0.00333		627	0.000911343
			628	0.00304		628	0.000960747
			629	0.00289		629	0.000935325
			630	0.00289		630	0.000880165
			631	0.00276		631	0.000864337
			632	0.00265		632	0.000801502
			633	0.00275		633	0.000749699
			634	0.00258		634	0.000782316
			635	0.00242		635	0.000738667
			636	0.0025		636	0.000728115
			637	0.00217		637	0.000709408
			638	0.00207		638	0.000721879
			639	0.00223		639	0.000708929
			640	0.0019		640	0.000737228
			641	0.00192		641	0.000608681
			642	0.00181		642	0.000664321
			643	0.00178		643	0.000663841
			644	0.0017		644	0.000600047
			645	0.00165		645	0.000622111
			646	0.00158		646	0.000742025
			647	0.00157		647	0.000738667
			648	0.00155		648	0.000669597
			649	0.00145		649	0.00067919
			650	0.0014		650	0.000642257
			651	0.00137		651	0.000726676
			652	0.00135		652	0.000671516
			653	0.00127		653	0.000668638
			654	0.00123		654	0.000695019
			655	0.00118		655	0.000752577
			656	0.00101		656	0.000626428
			657	0.00107		657	0.000634582
			658	0.00111		658	0.000754975
			659	0.00102		659	0.000737708
			660	0.000937816		660	0.000789031
			661	0.000930828		661	0.000736749
			662	0.000800265		662	0.000813014
			663	0.000906137		663	0.000774162
			664	0.000800032		664	0.000710368
			665	0.000812029		665	0.000811575
			666	0.000722929		666	0.000826444
			667	0.000730267		667	0.000830761
			668	0.00065165		668	0.000724757
			669	0.000772313		669	0.000877767
			670	0.000590153		670	0.000868653
			671	0.000698471		671	0.000814453
			672	0.000546128		672	0.000801502
			673	0.000589804		673	0.000717083
			674	0.000520737		674	0.000797665
			675	0.000573265		675	0.000848508
			676	0.000532384		676	0.000879686
			677	0.000560803		677	0.000844191
			678	0.000624745		678	0.000852345
			679	0.000500705		679	0.000797185
			680	0.000468209		680	0.000802941
			681	0.000573149		681	0.000837476
			682	0.000493949		682	0.000884482
			683	0.000513749		683	0.000825485
			684	0.000457145		684	0.000908944
			685	0.000584097		685	0.000908944
			686	0.000515846		686	0.000866255
			687	0.000583049		687	0.00101
			688	0.000611467		688	0.00102
			689	0.000598656		689	0.000930529
			690	0.000739701		690	0.000827403
			691	0.000625094		691	0.00101
			692	0.00070674		692	0.000932447
			693	0.000783843		693	0.000960747
			694	0.000969263		694	0.00109
			695	0.00109		695	0.000979454
			696	0.00103		696	0.00113
			697	0.00118		697	0.00104
			698	0.00139		698	0.00102
			699	0.00147		699	0.00116
			700	0.00151		700	0.00107

## Sheet: Fig.2b
Excitation-phosphorescence mapping of the CzA/PVA film under ambient conditions																																									Excitation-phosphorescence mapping of the CzA/PVA film under ambient conditions.
	240	242	244	246	248	250	252	254	256	258	260	262	264	266	268	270	272	274	276	278	280	282	284	286	288	290	292	294	296	298	300	302	304	306	308	310	312	314	316	318	320	322	324	326	328	330	332	334	336
320	-0.372	-0.845	-0.753	-0.912	-0.98	-0.421	-0.41	-0.263	-0.502	-0.435	-0.436	-0.237	0.025	-0.004	-0.328	0.127	0.182	0.08	0.209	0.365	0.285	0.435	0.407	0.221	0.099	0.377	0.307	0.254	0.198	0.147	0.385	0.233	0.319	0.3	0.403	0.516	3.032	7.903	16.86	26.2	29.36	22.02	11.96	4.916	1.639	0.547	0.424	0.414	0.347
322	-0.637	-0.138	-0.387	0.254	-1.083	-0.77	-0.617	0.018	-0.405	-0.31	-0.485	0.079	0.516	0.434	-0.105	-0.213	0.201	0.31	0.517	0.079	0.493	0.493	0.394	0.332	0.151	0.158	0.166	0.332	0.106	0.216	0.18	0.307	0.373	0.456	0.447	0.357	0.937	3.511	9.471	18.05	27.19	28.26	21.44	10.87	4.717	1.606	0.407	0.465	0.421
324	-0.996	-0.883	-0.569	-0.926	-0.739	-0.689	0.125	-0.758	0.232	-0.273	-0.042	0.249	0.083	0.015	0.136	0.285	0.238	0.046	0.122	0.104	0.202	0.423	0.448	0.484	0.229	0.404	0.451	0.405	0.254	0.244	0.199	0.426	0.337	0.272	0.433	0.365	0.529	1.027	4.131	9.898	18.48	26.88	28.58	20.82	10.99	4.578	1.417	0.494	0.375
326	-0.923	-0.439	-0.652	-0.629	-0.563	-0.674	-0.676	0.082	0.08	-0.169	0.03	-0.511	-0.113	0.078	0.052	0.05	0.166	0.747	0.199	0.164	0.372	0.482	0.429	0.489	0.196	0.508	0.292	0.299	0.245	0.316	0.344	0.291	0.408	0.366	0.353	0.372	0.434	0.504	1.335	4.494	9.975	18.8	26.91	28.32	20.62	10.67	4.371	1.291	0.48
328	-0.546	-0.51	-0.876	-0.703	-0.191	-0.951	-0.606	-0.353	-0.124	0.469	-0.053	0.011	0.043	-0.117	-0.029	0.11	0.286	0.462	0.325	0.053	0.305	0.287	0.318	0.539	0.31	0.502	0.295	0.219	0.275	0.335	0.365	0.252	0.365	0.386	0.367	0.307	0.354	0.415	0.795	1.59	4.573	9.946	17.84	26.53	28.32	20.57	10.89	4.264	1.259
330	-0.59	-1	-1.131	-0.24	-0.442	0.239	0.118	-0.464	-0.596	0.092	0.133	0.178	0.039	0.162	-0.095	0.323	0.209	0.028	0.198	0.367	0.45	0.295	0.515	0.44	0.396	0.377	0.269	0.23	0.393	0.413	0.309	0.241	0.418	0.29	0.355	0.356	0.419	0.483	0.616	0.974	1.777	4.571	9.733	18.31	26.32	28.42	20.89	10.58	3.939
332	-1.204	-0.085	-0.994	-0.137	-0.499	-0.314	-0.814	0.016	0.269	-0.074	-0.207	0.176	0.228	0.29	0.044	0.759	0.509	0.228	0.234	0.611	0.603	0.576	0.654	0.561	0.441	0.34	0.289	0.299	0.3	0.458	0.343	0.443	0.297	0.268	0.497	0.389	0.369	0.488	0.43	0.843	1.208	1.833	4.413	10.1	18.24	26.97	28.73	20.31	10.35
334	-0.318	-0.151	-0.167	-0.913	0.211	-0.108	-0.076	-0.37	0.294	0.098	0.416	0.503	0.215	0.687	0.503	0.639	0.455	0.267	0.674	0.767	0.344	0.613	0.645	0.76	0.595	0.517	0.587	0.628	0.635	0.397	0.436	0.596	0.461	0.442	0.399	0.282	0.443	0.459	0.551	0.894	0.869	1.211	1.693	4.705	9.977	18.2	26.91	28.3	20.31
336	1.121	0.403	0.288	0.137	0.438	0.93	1.208	0.658	0.697	0.725	0.538	0.544	1.127	1.127	0.579	0.995	1.561	0.849	0.967	0.648	1.17	1.219	0.973	1.002	1.193	0.865	0.991	0.993	0.732	0.661	0.83	0.726	0.627	0.668	0.578	0.588	0.558	0.612	0.602	0.869	0.912	1.192	1.212	2.065	4.736	9.833	18.58	26.93	28.57
338	0.844	0.754	0.971	1.858	-0.028	0.88	1.219	1.43	1.429	1.938	1.417	1.427	2.061	1.735	1.889	2.034	2.286	2.024	1.721	1.986	2.125	1.617	1.818	1.925	1.908	1.904	1.602	1.717	1.591	1.59	1.616	1.365	1.2	0.962	0.801	0.823	0.866	0.682	0.875	0.966	1.206	1.155	1.451	1.579	2.263	5.077	10.63	18.87	27.47
340	2.754	1.943	2.169	2.356	2.4	3.318	3.1	3.557	3.835	3.162	3.493	3.501	4.069	3.773	3.754	4.634	4.257	4.244	3.842	4.035	3.608	3.551	3.992	3.325	3.713	3.222	3.331	3.273	3.006	2.884	2.646	2.573	2.202	1.758	1.638	1.409	1.445	1.408	1.543	1.556	1.839	1.822	1.98	2.125	2.418	3.047	6.02	11.01	19.62
342	5.961	5.743	7.181	7.339	6.833	6.93	7.755	7.737	7.526	8.26	8.242	8.8	8.237	8.331	8.764	9.548	8.909	9.332	8.253	8.217	8.166	7.907	7.917	7.153	7.058	6.982	6.735	6.61	6.158	6.136	5.792	4.853	4.231	3.371	2.975	2.669	2.576	2.708	2.808	3.168	3.302	3.361	3.26	3.455	3.739	4.029	5.012	7.506	12.64
344	15.39	14.77	15.27	17.33	16.59	17.46	17.88	17.82	17.35	18.39	18.78	20.23	19.91	20.93	20.28	20.98	19.85	20.22	18.9	17.82	16.82	17.19	17.44	16.95	16.56	16.6	15.52	14.77	14.27	13.85	12.03	11.49	9.232	7.652	6.466	5.805	5.657	5.809	6.236	6.16	6.547	6.548	7.199	7.199	7.503	7.669	8.348	9.27	11.62
346	32.99	33.66	34.22	34.82	34.7	37.73	37.77	37.2	37.95	38.05	41.07	41.98	43.94	45.04	44.82	45.31	44.13	43.77	40.64	39.22	37.71	38.49	37.29	36.94	36.4	35.57	33.37	32.3	31.28	29.23	27.36	23.49	19.87	16.43	13.92	12.46	12.35	12.64	12.83	13.4	13.9	13.94	14.62	14.89	15.43	16.56	17.14	17.48	17.54
348	67.61	68.9	69.24	71.38	74.52	73.75	76.76	78.58	80.55	82.71	86.21	87.56	90.28	93.3	95.97	94.59	93.88	91.51	85.63	82.84	80.18	79.87	77.87	76.48	73.44	70.15	69.14	64.94	62.48	59.81	55.66	50.33	41.5	34.78	29.45	26.58	26.13	25.65	27.08	27.56	28.59	29.18	29.75	29.79	30.59	32.88	33.63	34.28	33.68
350	119.7	121.4	125.3	130.8	131.6	132.1	139.2	139	145.3	151.1	153.8	159.6	163.5	167.9	169.7	174.1	173.3	172.8	168.2	158.8	153.2	143.1	143.9	143.1	131.6	130.7	125.7	118.5	115.2	111	105.8	89.57	82.83	69.29	59.31	51.52	49.85	49.06	52	51.59	54.97	55.25	56.43	58.23	59.13	61.05	62.13	65.19	63.13
352	183.2	183.5	194.4	200	205.6	212.7	212	218.4	227.8	232.5	241.4	252.4	264.5	268.4	275.7	289.8	294.7	290.6	282	271.6	248.1	248.6	241.1	232.9	226	217.1	197.8	184.6	183.3	177.2	172.3	161.6	145	122.6	105	95.96	91.56	91.4	91.97	93.35	96.61	99.22	99.44	100.8	101.9	105.7	106.9	109.2	108.9
354	241.3	251	258.9	264.4	273.5	283.5	285	301	317.4	328.2	326.6	348.2	351.5	370.3	387.6	410.7	420.4	426.2	413.3	399.7	381.2	365.9	349.2	332.7	318.5	303	283.8	266	252.4	244.3	242.9	236.1	219.9	189.6	166.6	150.8	143.7	141.1	142.7	145.6	147.8	150	150.3	151.8	154.3	156.8	159.1	160.3	159.6
356	286.6	296.7	297.4	308	322.3	330.6	355.9	352.6	386.5	398.4	406.2	417.4	426.4	441.7	466.8	493.5	521.5	527.9	523.2	505.6	485.6	456.5	436.2	411.4	389.6	367.9	343.4	320.6	302.1	291.5	298	298.2	281.9	248.9	222.8	201	192.8	188	187.1	189.3	192.8	193.1	194.1	197.2	198.2	199	201.4	202.1	202.4
358	296.5	309.9	319	329	340.5	356.8	362.9	368.8	406.2	432.2	435.1	448.9	455.5	470.6	499.5	537.3	569.5	583.7	585.4	563.4	543.6	512.2	479.8	445.4	423.3	399.9	374.8	348.2	322.4	312.1	322.8	328.7	320.7	286.7	257.2	231.7	222.2	217.3	217.4	217.6	219.5	219.8	222.2	224.4	222.9	224.8	226.4	227.9	225.9
360	295.6	301.4	306	320.2	333.1	337.6	356.8	386.6	402.9	422	434	438.5	447.4	465.5	493.9	536.4	566.3	590.8	590.2	574.4	553.6	520.4	487.9	452.8	426	398.4	374.3	348.2	320.6	311.8	319.3	334.9	329.9	300.7	267.9	245.5	230.7	226.8	227.5	226.1	228.5	229	228.9	228.6	231.4	230.4	230.8	232.6	233.1
362	281.2	288.1	293.3	311	318.2	333.4	329.7	356.5	393.9	402.2	414.9	423.1	427.5	442	470.2	512.3	547.7	573.4	577.1	560.4	538.4	504.6	476	439.7	411	383.1	360.1	333.1	310.3	297.8	308.4	326	323.2	297.4	264.9	241.4	229.7	225.3	223.8	223.9	224.9	224.5	226.9	226.2	226.9	226.6	226.6	228.6	227.7
364	274.8	276.5	287.1	299.7	314.5	321.6	335.6	349.5	371.4	398.2	403.8	407.1	416.4	428	460.1	496.5	537.2	559	560.7	546.4	525.6	494.6	460.1	430	400.9	376	350.1	326.3	300.4	290.7	302.5	318.2	317.3	291.4	262.5	238.2	228.2	224.2	222.4	222.3	223.6	222.6	222.6	224	224.9	224.5	224.5	226.5	224.2
366	272.8	283.8	290.9	305.6	318.3	315.5	344.5	360.4	375.3	386.9	404.8	384.5	418.9	429.5	462.4	495.4	538.2	556.5	558.2	552.7	529.6	496.5	467.5	435.1	404.5	379.3	352.2	328.7	302.8	294.2	304.6	322.1	319.9	296.2	267.1	244.3	232.6	226.9	227	226.9	228.7	228.3	226.8	228.9	229.9	230.4	228.9	230.4	229.6
368	287.1	301.6	303.8	309.1	331.2	337.4	349.9	375.1	405.7	404.1	427.2	426.8	435.3	454.7	482.2	514.4	558.2	582.6	586.2	575.7	553.1	520.7	488.3	457	424.5	396.9	371.3	342.5	316.5	309.7	319.1	338.5	336.1	311.2	281.2	258.2	244.3	238.9	236.1	238.7	239.6	239.8	240.2	239.4	242.4	243.2	241.8	242.3	241.9
370	301.7	308.9	320.1	330.4	331.1	354.6	366.6	392.4	412.8	426.4	447.4	453.1	460.5	480.9	505.7	553.7	588.6	612.1	618.1	607.1	585.7	546.7	513.8	479.4	449.7	416.7	392.2	363.4	337.6	325.8	338.8	356.6	356	327.6	297	272.1	259.7	251.3	252.6	253.9	255.7	255.6	254.4	254.9	255.6	256.7	257.9	259.3	258.5
372	309.9	318.6	327.5	340.7	344.7	363.7	396.7	405.6	436.1	449	461.4	468.3	478.9	493	527.1	574.1	608.1	639.5	645	629.7	608.5	573.3	538.9	496.7	464.8	433.6	406.4	377.5	349.7	337	351.9	369	370.3	342.8	310.5	283.6	270.9	263.4	263	263	266.4	265.7	267.3	265.7	268	266.7	267.6	267.8	270.6
374	307.2	316.1	328.7	342.1	345	373.6	378.2	412.3	437.2	447.6	459.2	472	478.6	496.4	527.9	571.3	614.9	644.3	645.1	632.9	609.9	573	537.9	498.6	466.5	434.5	409.2	378.4	350.5	339.5	354.1	376.4	375.8	348.4	313.2	285.3	273.3	268	265.7	265.2	265.8	266.7	267.5	267.9	269.7	268.5	271.5	271.7	272.7
376	297.3	300.8	316.5	325.8	336.2	353.3	377.3	394	417.2	436.7	447.7	455	462.5	479	508.3	551.8	595.6	622.4	628.4	611.8	586.8	556.9	516.8	479.3	451.2	422.2	395.6	369.4	340.9	329.3	346.3	365.1	368.2	339.3	304.5	275.8	263.6	259.9	257.7	256.2	257.1	258	261.3	262.1	262	262	263.6	264.9	265.8
378	277.8	281.9	291.5	305.6	308.3	324.8	335.7	353.5	378.3	402	415.6	418.3	429.1	444.6	472.9	519.9	561.4	580.2	585.5	578.7	551.8	524.2	486	450.5	423.4	396.1	372.3	344.9	320	308.9	325.2	341.5	344.3	319.1	285.7	261.7	247.5	242.8	240.1	243.3	240.4	243.9	244.7	243.8	244.7	246.2	246.8	247.3	248.6
380	247.5	253.5	264.4	270.2	280.7	298.5	301.6	327.7	348.4	363.7	375.4	383.3	387.7	407.6	432.8	471.2	506.9	529.3	535.9	525.6	504.2	471.7	443.7	410.2	388.1	362	338.4	315.1	292.2	284.3	295.4	316.4	316.6	291.5	263.4	240	226.1	221.3	220.1	222	220.4	224.4	224.5	224	225.1	225.9	226.2	228.2	228.6
382	223.7	226.7	239.7	247.5	256.2	263.5	276.7	287.2	301.7	324.1	329.7	345.6	330.3	366.1	386.9	427.7	460.6	474.2	482.3	471.8	451.5	426.1	400.4	371.2	347.4	327.8	309.2	285.2	262.7	258.2	268.4	287.8	287.2	267.3	238.4	217.9	207	200.7	200.2	200.7	201.9	203.6	204.3	204.2	204.7	205.6	208.5	209.3	208.6
384	202	204.7	214.9	219.5	232.3	238.8	248.1	262.9	259	285.1	297.5	302.4	314	327.6	349.9	383.5	412.8	430.1	431.9	426.3	411.6	387.2	361	337.8	316.8	296.5	281.6	262.8	241	233.6	243.3	260.1	260.8	241.8	216.5	198.9	187.9	182.5	182.7	182.7	184.1	185.7	187	187	187.6	188.6	191.7	190.9	191.2
386	188.9	186.2	198.3	206.3	211.6	220.4	228.2	242.4	248.1	259.9	266.4	281.9	289.3	305.1	319.3	349.6	379.2	392.3	396.2	392.7	376.4	355.3	334	313	292.6	273.7	258.4	240.1	222.6	216	227.1	241.2	240.2	223.3	200.3	181.5	174.2	169.4	168.1	169.9	171.5	170.8	172.6	172.7	174.2	174.7	176.7	176.3	178.5
388	175.1	177.5	187.7	193	198.7	206.8	216.3	225	234.1	245	251.8	255.7	261.5	283.9	300	329.9	353.6	366.5	372	368.2	349.9	332.1	311.2	293.3	275.1	259.2	245	227.2	212.8	206	214	226.8	226.1	208.5	187.2	170.4	163.8	161.1	158.8	160.3	161.8	162.4	164.9	164.1	164.3	166.2	167.6	169	168.8
390	166.8	172.7	174.2	183.6	190.1	197.7	206.3	213.2	228	236.4	238.8	247.1	248.7	261.2	279.4	306	339.4	348.6	352.1	350.7	336.4	316.5	298.6	279.9	267.5	249.5	235.4	221	204	197.1	205.3	217.4	216.7	200.4	178.8	163.2	156.4	154	154.2	152.3	156.4	156.2	157.3	158	159.5	159.8	161.3	163.7	164.3
392	158.5	166.8	168.9	177	183.8	187.3	197.8	206.3	220.7	227.1	230.6	236.5	252.5	259.3	273.6	292.3	326.6	341.8	341.9	336	326.3	304.9	290.9	273.8	261	243.3	228.5	213.6	199.5	195.1	202.8	212.2	208.8	193.8	175.4	160.3	150.7	149.7	150	150.8	152.5	152.3	153.4	155	155.9	157.3	157.4	160	159.9
394	160.2	164.2	167.8	175	185.3	186.5	197.2	203.4	214.1	217.2	229.9	238.7	245.4	261.2	269.8	299.3	320.6	332.7	336	331	320.9	304.3	289.2	270.4	254.9	241.9	229	214.3	201.6	196.1	199.7	210.7	206	192.7	173.7	157.9	151	148.8	148.1	149	150.9	151.3	153.1	154.5	154.4	157.2	158	159.7	160.4
396	159.5	167	172.9	178.4	183.3	193.4	200.2	207.1	212.5	223.8	231.2	236	237.9	256.5	271.7	303.9	323.9	334	338	331.8	324.6	309.8	294.5	274.7	261.6	249.4	235.7	220.9	206.4	199.9	204	213.7	210.7	195	175.9	161.1	151.4	150.2	149.4	152.3	153.7	155.1	155.5	155.7	158.9	160.9	160.6	163.8	163.9
398	170.6	176.1	182.3	187.8	194.9	200.5	209.4	214.2	224.8	234.9	248.5	248.9	257	273.7	295.1	316.8	337.7	352	355.8	347.7	336.2	323.2	309.7	291.4	277.7	262.6	250.1	234.8	218.7	213.4	217.2	225.6	220.7	204.6	182.9	168.8	160.7	158.2	157.5	160.7	163.6	163.2	165	164.3	167.9	169.5	173.6	173.6	174.2
400	191.1	194.2	204	209.4	220.2	221.5	230.9	241.7	253.9	258.8	255.2	287.2	290.4	309.6	329.9	353.6	373.4	384.5	390.5	387.3	371.6	360	344.8	328.4	310.1	294.9	279.8	264.4	249.1	239.1	243.2	249.5	243	224.7	202.1	185.1	178	176.3	175.4	178.3	181.3	181.9	183.6	185.3	186.8	189.6	194	193.2	193.8
402	223.1	230.7	232.5	241.9	251.6	260.4	272.5	280.5	282	292.2	323.7	320.1	345.8	362.9	379.7	408.1	433.3	446.3	452.6	447.5	435.9	422.4	404.5	382.9	366.3	347.8	332.8	310.7	293.6	283.3	285.7	288.2	281.7	259.9	234.5	217.2	208.5	205	206.7	208.4	212.3	212.7	215.1	216.7	218.5	222.5	224.2	226.3	226.7
404	284.5	283.5	296.1	304.6	311.9	309.3	326.8	346.6	375.9	399.3	394.9	420.7	433.7	450.5	475.6	505.5	531.1	553.6	558.2	554.1	539.7	524.8	504	484.4	455.9	434.1	414.2	388.4	365	354.6	354.7	354.9	346.8	318.6	288	267.5	257.9	254	256.2	256.8	262	262.7	267	267.9	270.8	272.4	278.1	280.8	278.9
406	371.2	385.2	378	389.2	410.1	434.6	448.7	489.2	512.7	533.6	548	568.8	580.9	605.7	624.8	669.4	699.4	726.1	739.2	735	716.3	702	667.3	642	613.6	581.7	553.5	521.8	492.1	473.6	471.6	472.5	455.6	420.7	381.7	356.3	341.9	339	340.9	342.5	346.8	351	352	356.1	356.7	362.3	368	371.7	371.2
408	538.8	542.4	517.2	584.3	624.2	671.8	690.8	721.7	758.7	793.9	810	840.5	849.5	884.2	919.7	974.7	1021	1051	1077	1074	1049	1022	988.8	935.2	897	857.7	813.2	767.6	721.3	689.5	681.9	679.8	654.9	602.6	553.3	516.1	499.1	492.9	497.3	498.3	507.3	507.1	512.7	517.2	520	527.9	534.8	541.5	537
410	883.2	919.2	930	968.2	1005	1030	1078	1121	1175	1217	1249	1282	1306	1362	1415	1480	1549	1616	1644	1639	1613	1567	1520	1445	1381	1317	1248	1179	1116	1061	1048	1030	992.1	918.5	845.2	784.7	757.8	750.6	754.1	763.6	773.2	776.5	780.8	786.3	796.3	807.4	811.3	819.2	812
412	1320	1365	1413	1450	1491	1538	1578	1647	1723	1779	1847	1895	1932	1987	2077	2162	2275	2354	2410	2402	2385	2311	2232	2131	2041	1938	1839	1739	1641	1565	1531	1516	1458	1352	1240	1153	1112	1104	1106	1120	1132	1130	1141	1148	1162	1179	1191	1188	1177
414	1722	1779	1809	1868	1927	1995	2061	2145	2235	2293	2386	2462	2503	2593	2693	2802	2938	3051	3102	3113	3081	3009	2894	2779	2650	2528	2399	2272	2117	2039	1990	1978	1907	1757	1612	1485	1436	1415	1433	1447	1467	1464	1471	1487	1496	1521	1540	1529	1517
416	1900	1940	2002	2063	2133	2194	2280	2360	2476	2542	2621	2702	2771	2850	2962	3091	3254	3381	3431	3438	3404	3336	3214	3082	2938	2783	2656	2513	2341	2261	2217	2195	2113	1957	1774	1645	1588	1569	1576	1593	1611	1614	1623	1631	1647	1666	1692	1688	1666
418	1814	1860	1907	1965	2025	2086	2176	2247	2367	2432	2519	2591	2661	2735	2836	2975	3126	3254	3314	3306	3281	3205	3084	2959	2815	2684	2554	2406	2269	2176	2142	2118	2044	1899	1716	1590	1533	1504	1517	1534	1540	1548	1559	1572	1583	1597	1617	1616	1600
420	1587	1630	1687	1742	1782	1838	1908	1998	2089	2154	2223	2295	2342	2425	2499	2642	2767	2873	2919	2918	2895	2820	2721	2610	2497	2375	2255	2132	2003	1916	1887	1885	1816	1685	1525	1410	1359	1341	1352	1354	1370	1382	1381	1395	1399	1415	1431	1435	1424
422	1402	1446	1484	1535	1576	1625	1692	1755	1837	1900	1955	2007	2059	2126	2207	2328	2440	2532	2571	2583	2544	2482	2402	2301	2201	2085	1991	1868	1766	1693	1668	1661	1606	1483	1347	1247	1193	1187	1192	1196	1210	1218	1218	1225	1234	1255	1264	1275	1266
424	1327	1365	1398	1445	1473	1535	1577	1636	1725	1791	1836	1899	1938	1990	2058	2168	2299	2376	2408	2417	2380	2331	2245	2155	2064	1958	1861	1761	1651	1597	1568	1555	1507	1387	1262	1173	1124	1113	1117	1128	1137	1139	1146	1152	1169	1186	1190	1200	1191
426	1331	1374	1401	1461	1504	1551	1584	1663	1734	1796	1856	1896	1953	2005	2085	2192	2290	2376	2432	2432	2401	2333	2255	2179	2076	1976	1877	1775	1665	1598	1567	1567	1511	1397	1277	1183	1131	1120	1133	1140	1149	1154	1157	1164	1182	1201	1210	1211	1203
428	1400	1443	1465	1533	1573	1620	1661	1740	1816	1888	1940	1997	2034	2109	2198	2300	2403	2503	2533	2537	2516	2447	2371	2274	2173	2072	1973	1858	1744	1677	1641	1638	1577	1460	1330	1230	1185	1173	1182	1196	1208	1208	1214	1223	1241	1257	1272	1272	1257
430	1480	1531	1585	1630	1657	1726	1775	1855	1939	2001	2062	2124	2169	2243	2321	2431	2556	2654	2700	2706	2671	2618	2510	2429	2311	2203	2090	1969	1860	1794	1746	1731	1684	1548	1404	1312	1267	1251	1251	1280	1287	1280	1293	1304	1322	1336	1351	1349	1335
432	1599	1643	1683	1736	1790	1857	1914	1982	2080	2139	2224	2277	2324	2391	2481	2604	2725	2824	2890	2893	2870	2793	2684	2579	2469	2354	2231	2113	1989	1910	1863	1853	1791	1662	1511	1402	1356	1335	1352	1364	1380	1382	1386	1399	1412	1430	1439	1447	1433
434	1707	1762	1814	1880	1925	1986	2050	2118	2225	2302	2357	2426	2479	2565	2644	2783	2932	3025	3069	3078	3062	2968	2877	2758	2635	2510	2380	2261	2133	2034	2002	1978	1917	1768	1603	1495	1439	1429	1449	1452	1470	1475	1486	1496	1501	1529	1539	1551	1530
436	1794	1859	1905	1977	2015	2077	2162	2242	2349	2432	2482	2537	2624	2691	2788	2934	3091	3189	3238	3267	3230	3142	3022	2909	2783	2643	2510	2382	2251	2150	2114	2082	2018	1865	1697	1584	1524	1509	1518	1532	1540	1549	1565	1576	1582	1607	1620	1639	1617
438	1882	1934	1986	2049	2121	2174	2240	2329	2445	2534	2605	2661	2734	2828	2918	3059	3210	3336	3381	3420	3359	3281	3167	3032	2904	2774	2623	2491	2343	2250	2204	2179	2111	1953	1780	1656	1594	1581	1586	1596	1619	1626	1632	1647	1662	1689	1697	1703	1692
440	2007	2045	2095	2177	2236	2288	2379	2468	2569	2663	2740	2795	2866	2980	3070	3221	3367	3503	3553	3593	3534	3446	3331	3201	3074	2922	2767	2608	2467	2373	2326	2290	2216	2040	1874	1738	1669	1657	1666	1687	1701	1712	1715	1728	1744	1785	1792	1793	1785
442	2095	2156	2212	2289	2354	2403	2501	2582	2701	2800	2868	2937	3030	3111	3235	3385	3548	3683	3739	3770	3720	3631	3512	3365	3221	3063	2915	2746	2603	2497	2440	2415	2328	2152	1977	1830	1761	1740	1751	1782	1794	1795	1799	1815	1844	1870	1891	1884	1875
444	2152	2181	2268	2338	2399	2460	2546	2632	2762	2855	2950	3019	3093	3185	3306	3467	3632	3756	3840	3849	3805	3708	3591	3441	3296	3143	2978	2820	2669	2550	2491	2471	2388	2213	2028	1875	1812	1782	1797	1822	1836	1841	1843	1865	1887	1909	1931	1926	1914
446	2077	2138	2218	2276	2355	2414	2491	2575	2679	2783	2873	2936	3015	3109	3229	3367	3520	3655	3745	3741	3710	3614	3506	3363	3215	3073	2914	2743	2598	2481	2436	2418	2343	2161	1970	1833	1766	1739	1751	1770	1789	1801	1802	1822	1840	1866	1881	1883	1869
448	1934	1980	2048	2098	2162	2230	2290	2389	2487	2577	2638	2713	2797	2877	2980	3110	3263	3392	3465	3468	3455	3343	3243	3121	2978	2833	2700	2550	2413	2313	2265	2252	2179	2023	1831	1705	1638	1614	1622	1651	1664	1673	1677	1688	1705	1730	1750	1756	1734
450	1732	1777	1824	1895	1945	1990	2061	2156	2239	2324	2386	2446	2505	2573	2677	2801	2957	3037	3116	3114	3089	3001	2918	2793	2678	2552	2424	2290	2172	2082	2050	2027	1964	1818	1654	1535	1476	1461	1468	1481	1507	1503	1514	1523	1541	1567	1573	1579	1574
452	1541	1592	1665	1691	1748	1805	1864	1917	2024	2090	2162	2195	2261	2326	2416	2532	2660	2735	2800	2796	2777	2708	2625	2515	2403	2308	2179	2059	1954	1871	1847	1833	1772	1637	1489	1381	1326	1320	1327	1336	1353	1363	1366	1372	1388	1416	1418	1432	1423
454	1354	1472	1520	1567	1605	1658	1722	1775	1857	1932	1960	2018	2076	2127	2211	2319	2434	2521	2569	2582	2559	2488	2410	2326	2221	2118	2006	1901	1793	1716	1697	1690	1627	1508	1370	1272	1223	1214	1218	1235	1238	1251	1261	1265	1281	1305	1315	1324	1309
456	1364	1397	1449	1482	1531	1564	1615	1664	1756	1812	1878	1912	1956	2027	2088	2210	2299	2387	2445	2448	2406	2357	2281	2197	2106	2002	1902	1808	1696	1629	1606	1595	1542	1427	1301	1203	1157	1152	1153	1171	1182	1184	1194	1206	1218	1236	1254	1254	1244
458	1313	1357	1397	1447	1474	1520	1567	1622	1693	1755	1816	1856	1895	1971	2037	2138	2218	2305	2357	2363	2333	2279	2217	2116	2031	1949	1844	1744	1648	1580	1555	1540	1501	1377	1265	1166	1122	1115	1122	1132	1150	1154	1157	1171	1187	1198	1217	1214	1207
460	1297	1326	1365	1408	1441	1490	1540	1582	1648	1728	1770	1796	1859	1908	1982	2076	2170	2255	2295	2296	2283	2227	2160	2069	1978	1903	1808	1706	1612	1548	1521	1510	1459	1343	1231	1145	1101	1090	1090	1108	1120	1124	1134	1142	1156	1173	1190	1189	1178
462	1269	1301	1331	1376	1420	1455	1505	1555	1621	1678	1741	1766	1808	1872	1937	2022	2122	2198	2255	2255	2240	2189	2114	2030	1938	1858	1764	1670	1582	1523	1492	1471	1427	1322	1208	1123	1079	1070	1070	1087	1102	1103	1115	1119	1134	1148	1167	1167	1157
464	1252	1274	1324	1363	1395	1432	1478	1539	1603	1655	1698	1744	1772	1840	1912	1990	2086	2158	2215	2213	2198	2133	2072	1997	1901	1831	1733	1645	1555	1495	1469	1450	1400	1300	1187	1103	1057	1051	1058	1068	1083	1089	1099	1104	1117	1135	1146	1150	1145
466	1240	1261	1291	1332	1370	1404	1462	1509	1567	1634	1669	1720	1752	1803	1886	1956	2053	2125	2171	2181	2158	2103	2046	1959	1878	1797	1706	1617	1538	1468	1451	1430	1377	1283	1162	1084	1042	1035	1043	1053	1061	1073	1082	1084	1098	1115	1129	1137	1128
468	1209	1236	1258	1300	1342	1374	1423	1465	1526	1597	1632	1668	1712	1758	1826	1897	1998	2074	2117	2126	2103	2058	1990	1916	1837	1754	1660	1577	1505	1439	1411	1393	1343	1247	1137	1055	1015	1014	1017	1025	1038	1045	1053	1056	1070	1093	1106	1106	1106
470	1157	1195	1216	1255	1285	1328	1366	1415	1480	1532	1579	1613	1652	1693	1755	1840	1925	1986	2041	2050	2022	1988	1921	1844	1776	1691	1602	1524	1445	1377	1355	1341	1305	1203	1101	1016	977.1	975.2	979	987.3	1000	1009	1010	1023	1038	1057	1067	1062	1063
472	1117	1142	1168	1189	1220	1260	1308	1364	1420	1464	1489	1548	1574	1614	1673	1749	1834	1901	1941	1959	1927	1893	1843	1761	1693	1609	1536	1456	1376	1320	1294	1289	1246	1148	1055	975.2	940	926.5	934.3	941.9	955	962.7	969.3	983.3	997.6	1009	1023	1021	1015
474	1050	1091	1113	1130	1176	1203	1247	1287	1336	1388	1426	1462	1485	1541	1595	1666	1741	1814	1843	1857	1834	1807	1745	1677	1605	1530	1458	1384	1313	1261	1238	1227	1180	1096	1003	924.8	896.9	890.8	893.1	908.5	916.5	919.5	927	938.1	948.7	960.6	979.2	973.4	967.2
476	1021	1038	1074	1094	1118	1148	1177	1236	1279	1323	1362	1381	1426	1462	1519	1586	1663	1736	1765	1768	1759	1709	1663	1596	1524	1465	1393	1324	1250	1201	1176	1171	1131	1050	958.1	882.6	852.9	849.2	853.3	863.1	873.4	881.3	885.5	893.5	907.7	916.4	930.6	928.9	925.5
478	931.1	975	1006	1042	1069	1091	1124	1168	1213	1253	1290	1318	1352	1387	1444	1499	1574	1636	1674	1668	1667	1627	1579	1510	1445	1390	1326	1252	1192	1136	1120	1107	1069	993.6	903.5	843.2	812.1	802.6	810.5	817.3	828.4	833.7	842.7	846.2	858.4	869.5	882.3	882.1	879.3
480	896.1	930.2	952.9	975.4	991.5	1020	1053	1095	1131	1165	1206	1227	1267	1293	1348	1405	1477	1526	1568	1562	1552	1518	1474	1419	1353	1292	1242	1170	1117	1066	1049	1037	1002	929.6	846.6	787.5	759.6	751.2	757.8	768.5	776.1	781.5	789.5	791	801.2	816.3	823.7	829.8	824.3
482	786.6	857.8	876.9	895.4	922.6	942.5	971.1	1008	1045	1083	1118	1147	1172	1199	1242	1298	1353	1409	1443	1445	1428	1396	1355	1315	1247	1199	1144	1083	1031	984.9	970.5	962.8	927.1	863	786.3	727.2	699.5	696.7	704	708.4	713.9	722.8	728.1	734.8	743.3	758.7	761.8	767.7	763.3
484	748.6	787.7	804.3	830.6	841.4	858.7	885.6	921.9	953.7	993.5	1017	1048	1067	1091	1143	1193	1242	1294	1311	1321	1308	1281	1244	1194	1145	1097	1047	1001	943.1	898.6	884.4	883.7	849.7	790.8	719.1	665.4	640.3	638.3	641.7	645.4	652.4	657.8	667	672.3	680.2	696.2	700.5	704.1	698.7
486	671.8	724.5	741.1	756	774.4	786.9	809.5	835.8	869.5	898.4	928.9	946.6	973.4	1007	1032	1089	1139	1171	1197	1205	1185	1159	1134	1096	1047	999.2	954.7	905.2	859.1	821.2	812.8	800.7	775.2	720.7	661.7	608.7	588.7	580.8	587	593.9	599.7	604.6	607.9	612.4	623.7	633.2	641.2	643	640.3
488	611.8	640.6	675.6	695.5	707.9	728.5	743.1	767.7	796.8	825.8	847.4	866.3	897	915.8	947.5	999.9	1038	1075	1096	1105	1088	1068	1035	1001	960.5	913.1	874	832	785.1	755.4	740.5	737.8	712.4	662.7	603.3	558.8	535.8	532.7	539	545.2	548.6	557.5	557.1	566.1	575.6	582.2	588	590.1	587.4
490	542.1	581.9	627.8	639.9	658.1	667.9	698.1	712.2	739.4	766.9	788.3	801.9	822.7	850	879.3	923.7	965.7	997.6	1020	1021	1016	995.3	963.9	932.4	889.9	850.7	814.5	772.2	726.1	700.9	689.4	685.1	663.5	614.7	561.9	520.2	498	498.2	498.8	506.4	512.6	514.1	518	527.5	535.4	539.8	547.6	548.4	547.2
492	497.6	531.2	545.4	590.8	622.1	633.3	655.5	680.2	696.1	715.5	734.4	761.2	774.3	797.9	828.9	864.7	905.2	938.5	954.4	960.7	948.6	930.1	905.3	868.6	836.3	799.8	765.5	724.5	687.8	657.8	650.4	640.3	621.1	575.3	526.6	489.8	467.6	466.5	470.6	478.9	479.5	484.1	487.5	493	500.3	505.3	514.2	517	514.4
494	463.9	492	515.2	553.3	592.1	598.8	618.6	644.6	652	678.8	699.1	713.1	730.2	754.7	781.5	814.2	850.9	878.5	901.5	909.2	895.9	885.9	848.6	823.6	786.8	753.5	724.2	681.1	647.3	624.7	612.3	605.8	584.3	547.7	495.3	462.2	441.4	440.3	444.8	451	454.9	459.1	460.8	466.8	470.9	477.8	487.2	488.8	486.6
496	457.6	460.9	474.4	535.4	544.2	569.9	587.4	602.6	623.6	639.7	660.4	671.1	688.7	709.9	738.4	772.6	807.8	840.9	853.4	855.1	850.9	831.9	808.4	777.9	745.6	715.3	683.5	644.5	613.6	590.2	578.9	572.1	555.2	516.7	467.7	435.6	418.1	416.2	420.6	424.3	429.1	433.5	436.3	441.1	446.2	453.8	460.1	465.2	461.6
498	441.1	447.7	449.9	472.3	525.9	536.6	560.6	566.6	593.8	607	619	639.2	652.5	673.2	697.9	730.4	769.4	793.3	805.5	807.9	807.6	783.8	760.9	736.6	701.7	677.1	646.4	609.3	580.7	556	547.5	544	525.1	487.2	444.4	412.5	396.7	393.4	398	402.7	406.3	409.4	413.8	419	423.6	430.9	439	440.2	437.2
500	417.9	424.6	435.5	454	469.5	511.2	524.9	544.2	565.4	578.2	590.6	607	616.8	635.7	662.5	692.8	725.8	745.9	764.1	768.8	758.9	742.6	723.3	696.9	666.7	638.9	610	579.9	549.6	529.3	519.1	514.7	498.9	461.4	422.6	390.6	376.7	371.6	378.3	383.4	385.3	390.3	389.9	397.8	403.3	410.7	414.2	416	414.2
502	401.3	410.7	421.5	418.5	443.9	488.8	502	520.3	538.8	551.9	565.3	575.9	586	600.9	627.7	656.5	686.4	712.3	724.1	732.9	722.1	703.9	686.5	663.6	635.4	611.5	582.1	553.6	524.5	503.1	492.8	489.7	473.2	438.1	399	372.7	358	355.2	358.2	364.6	367.8	371.2	369.9	378.6	381.1	390	394.8	395.5	393
504	375.4	388	392.5	399.9	409.9	448.4	468.5	479.2	510.6	525.2	540.1	523.9	561.8	572.8	595.3	622.3	651.1	671.9	681.6	693.1	680.6	666.3	646	629.5	600	579.5	552.3	522.9	495.7	476.7	470.9	463.4	450.8	412.2	381	354.1	340.3	337	340.6	345.4	347.9	353.1	354.2	359.7	363.6	367.4	374.9	376.4	374.7
506	359.3	363	374.8	370.5	386.7	402.6	428.7	466.4	483.7	498.4	506.1	511.2	526.7	544.8	558.9	585.1	613	630.7	649.9	651.9	645.4	630.5	614.7	593.9	568.4	546.2	517.5	495.9	467	450.9	442.7	438.4	421.9	391.6	359.6	332.8	319.8	316.9	319.4	325.8	330.2	331.4	333.4	339.6	343.5	347.6	352.5	354.7	353.3
508	344.4	335	350.4	354	359.5	374.1	399.8	438.9	449	466.8	478.9	481.7	493.9	505.6	524.1	549.5	573.4	591.5	606.9	608	610.1	592.8	576.5	557.1	533.8	508.9	488.9	465.6	438.7	420.3	414.1	410.7	397.5	369.5	338	312.6	300.1	297.3	299.4	304.6	310.5	309.9	315.5	315.5	320.5	328.7	332	333.8	332.9
510	315.9	318.6	328.3	329.7	335.9	342.5	382.8	391.9	423.5	436.5	445	456.1	461.4	468	489.8	509.2	536.5	555.9	563.6	567.4	565.9	556.7	536	520.7	494.6	476.1	457.4	433	412	393.6	387.2	384.3	369	343.7	314.2	292.3	281.2	277.6	282.6	284.3	289.2	289.7	294.9	294.4	300.5	305.4	310.4	311.3	309.8
512	295.1	301.6	311.1	311	318.5	319.7	347.9	368.9	375.1	406.7	416.2	424.5	428.3	436.6	454.6	477	496.2	510.7	521.5	526.8	520.9	511.4	496.6	479.9	461.2	444.4	421.3	400.1	380.3	364.6	360.4	357.3	342.7	318.8	292.6	270.5	259.9	256.5	261.6	263.7	266.9	271.6	271.9	273.8	279.8	283.1	287.5	290.2	287.5
514	271.7	277.7	288.2	288.9	294.6	300.6	313.2	314.9	359.8	377.8	388.5	397.6	400.5	406.6	416.8	441.5	459.5	474.6	483	485.3	482.3	476.8	460.7	444.6	430.3	413	390.5	372.2	356	340	333.4	332.3	319	296	271.8	250.2	240.9	238.9	240.4	245.4	248.7	251.2	253.1	256.6	258.8	263.9	267.7	268.2	266.9
516	255.3	261.3	266.3	269.2	276.9	278.3	287.7	295.4	327.4	354.1	359.9	364.7	372.8	384.5	388.2	406	427.7	438.4	448.7	451.2	443.5	440.1	428	415.5	397.1	382	364.7	343	328.6	315.5	308.5	306.6	297.5	273.7	253	232.5	225.4	223.1	223.6	226.9	229.5	232.5	234	237.5	239.7	245.3	250.8	250.2	247.7
518	237.3	244.8	247.6	255.4	257.8	261.1	264.6	266.3	293.7	313.3	324.2	341.5	335.4	352.9	359.1	375.5	395	405.7	416.3	417.9	415.2	405.2	395	382.5	368.2	350.6	336.1	318.6	303.1	292.3	286.3	286.4	274.3	254.4	231.8	214.8	206.6	205.5	207.5	211.1	212.3	215.5	216.5	218.8	222.7	226.9	229.5	231.7	228.6
520	218.1	223.6	232.5	235.7	236.9	243.4	250.9	251.3	258.1	285.3	307.3	311	317.9	324.7	332.5	336	360.6	375.7	381.2	386.2	380.9	375.5	362.7	353.2	339.4	323.2	307.9	292.3	278.3	270.2	263.9	263.4	254.4	234.1	213.8	196.7	190.4	189.8	191.2	195.2	196.8	199.1	199.4	202.1	206.6	208	211.2	212.8	211.4
522	199.8	210.1	210.1	216.8	215.2	227.3	230.5	236	237.3	256.1	271.1	287	289.7	301.8	306.9	316	332	345.4	348.8	352.9	346.2	340.9	331.7	320.4	310.9	298.5	283.9	269.8	255.7	246.5	241.8	239.6	231.9	217.3	195.6	183.1	175.2	174.1	175.6	178.3	182.3	180.9	183.8	185.4	188.1	190.3	194.1	195.3	195
524	183.4	190.7	190.1	200.5	201.4	206.4	210	215.4	220.9	229.8	253.1	250.9	265.1	276.6	285.4	287.2	302.3	317.2	319.8	308.8	315.6	315	306.7	295.4	282.6	270.5	246.9	245	233.5	225.1	222.7	219	211.2	197	179.3	167.1	159.9	158.2	160.5	161.9	165.3	167.4	167.8	168.9	172.7	176.3	179	179.1	179.6
526	165.8	170.4	176.4	181.2	185.6	189.2	192.5	197.6	202	206	224.1	234.1	241.7	253.5	253.6	268.3	277.2	286.1	280.1	278.1	290.7	285.4	281.1	258	258.5	248	236.1	225.9	213.2	205.3	202.2	199.6	193.8	180	163	152.2	147.5	144.9	147.1	149.2	151.4	152.7	154.3	155.7	157.9	160.7	163.4	163.8	165
528	155.3	162	162.8	166.7	167.6	172.9	175.8	181.9	186.8	190.8	196.3	214.1	222.5	233.4	239	245.9	255.1	244.5	248.1	265.8	265.6	251.8	245.7	244.2	235.3	227.2	218.5	205.7	195.5	186.8	185	181.7	177.6	164.1	150.4	137.7	135	133.9	134.5	135.9	138.4	140	141.6	143.3	144.6	147.7	151	151	149.3
530	141.8	144.8	149.6	153.1	157.5	159	164.4	167.5	173.3	179.4	179.8	190.3	197	211	222.8	229.4	238.4	224.9	236.9	237.4	228.2	228.3	231.5	208.4	216.6	207.5	198.5	181.6	179.8	172.7	163.6	168.1	161.7	151.1	139.1	127.2	124.2	118	123.8	126.1	126.9	128.6	129.1	131.2	132.4	135.5	138.1	139.3	137
532	129.4	135	135.9	139.7	147.3	148.4	153.6	156.4	162.6	166.2	167.4	172.4	183.4	194.8	205.8	207.9	217.9	217.6	209.3	221	218.6	218.8	199.6	206.6	188.2	192.7	176.3	159.6	160	159.8	155.6	156.3	148.6	139	128.1	117.9	109.8	112.1	114.9	117.4	117.1	118.6	119.4	120.7	123.4	124.9	127.7	127.7	127.4
534	121.4	122.8	127.2	128.9	133.8	135.8	142.6	145.6	151.4	155.2	156.1	157.9	165.8	179.2	191.1	191.8	208.3	204.1	203.4	195.8	192.3	193.9	197.5	192.4	177.9	173.6	162.8	161.2	137.7	144.4	139.6	143.2	140.2	130.2	118.5	106.4	102	104.4	105.6	108.5	109.2	111.2	111.4	112.5	114.6	116.1	118.4	118.9	118.8
536	115	117.8	117.9	120.7	122.9	127.6	132.2	133.4	142	141.6	146.7	148.6	151.2	166.6	173.5	182.7	190.9	194.2	190.7	183.8	175.1	186.6	179.9	168.7	162.1	155.9	148.6	138.1	135.5	133.2	134.2	134.2	129.4	121.4	108.9	98.66	89.21	94.69	95.15	96.94	100.9	103	103.7	103.6	105.7	108.5	109.2	111.1	109.5
538	105.3	108.3	110	114	111.3	117.1	121.6	125.9	130.5	133.3	138.8	140.8	142.3	151.8	161.8	173	179.7	179.8	183.5	170.6	163.7	161.8	170.9	158.1	152.5	143.5	136.1	130.6	129	124.6	118.4	117.6	119.4	109.3	101.6	84.05	78.38	85.37	85.71	92.76	94.31	95.47	96.27	97.41	99.14	100.1	102.5	101.7	102.7
540	97.94	100.7	102.1	103.7	105.5	110.4	114.2	118.3	119.6	123.5	130.2	131.3	135.6	136.2	150.6	156.6	167.6	172.8	171.5	160.4	158.1	158.5	157.2	151.7	147.1	129.2	124.5	114.5	123.9	116	109.8	104.9	108.3	102.9	86.04	87.11	77.06	81.64	80.38	83.68	85.22	88.44	90.64	91.02	91.9	93.59	95.24	95.83	95.06
542	88.39	92.55	94.73	96.94	98.92	105.6	104.6	108.1	110.9	115.6	118.9	121.7	124.4	126.3	133.4	145.6	156.6	160.7	164.7	159.1	146.1	146.1	138.1	137.3	131.3	121.4	118.2	114.4	114	108.5	100.7	104.4	103	90.8	82.96	74.97	73.3	72.54	76.41	76.78	78.14	78.38	83.04	83.74	86.07	87.1	85.33	89.32	85.51
544	83.4	85.16	89.09	89.83	95.41	97.08	101.3	102.8	105	108.8	111.1	114	115.7	117.9	122.8	133.6	145.2	154.2	154.9	150.2	142.1	136.7	131.5	123.3	121.9	115.3	110.9	102	101.4	97.56	95.93	90.93	92.72	85.69	75.9	72.63	65.49	66.98	69.54	71.37	74.99	72.62	74.01	71.94	80.29	78.48	83.31	82.69	82.43
546	78.99	82.07	83.03	85.85	85.37	89.69	91.44	95.91	98.3	101.2	103.8	105.9	107.4	111.3	114.4	122.5	131.9	144.2	144.8	139.4	135.5	125.3	120.9	115.6	116.6	110.9	104.3	95.66	92.85	91.88	86.61	90.29	86.03	74.21	75.8	65.68	62.89	61.5	61.27	64.12	69.16	66.6	66.51	68.89	72.86	73.56	77.21	70.36	74.58
548	72.23	73.32	77.46	76.22	80.52	84.84	83.69	87.26	92.28	93.83	96.75	99.12	103.3	101.2	106.9	111.1	123.9	131.7	134.7	132.7	128.8	121.6	112.1	109.2	105.4	103.6	95.51	90.73	88.64	85.03	78.3	82.14	77.8	74.36	67.88	62.53	59.72	59.67	58.2	61.82	60.89	63.74	64.99	62.95	65.76	66.61	69.86	67.25	72.23
550	68.12	66.86	71.34	73.57	75.55	78.86	76.8	81.74	84.55	88.42	89.87	92.56	93.93	96.52	99.57	103.5	111.4	119.1	126.5	125.8	121.9	116.6	104.8	101.2	97.51	94.7	87.44	82.87	77.99	78.66	74.66	76.11	72.27	66.1	62.05	55.68	55.51	55.87	52.81	56.64	56.46	57.83	59.9	59.15	58.61	63.64	63.42	61.15	62.1
552	62.6	63.66	65.78	70.2	69.53	72.68	72.61	75.69	80.02	79.83	81.72	85.54	86.99	89.87	92.15	95.83	102.1	110.2	115.9	119.1	116.1	109.9	102.3	91.91	91.2	86.66	82.42	77.48	77.07	74.97	70.67	67.98	67.09	61.79	58.3	53.16	51.96	52.12	51.84	51.83	52.96	54.5	54.19	50.88	54.89	60.45	56.12	54.51	56.92
554	58.63	58.13	60.19	64.06	62.64	64.65	65.87	71.07	72.66	75.57	75.32	79.3	80.51	81.61	85.89	87.47	92.41	99.66	106.4	110.4	108.5	105.2	97.02	88.45	84.01	81.01	78.89	73.1	69.98	68.06	64.85	65.35	61.31	57.46	52.69	50.43	47.94	47.83	48.22	47.9	49.79	50.29	51.75	51.9	50.57	52.49	50.08	51.89	56.01
556	52.25	52.61	56.51	58.91	57.93	59.55	60.71	64.85	65.96	69.21	70.42	72.99	73.36	76.19	76.6	82.2	84.72	89.8	97.27	101.5	102.3	101.2	93.66	84.9	78.27	74.56	73.33	67.82	64.27	62.38	60.14	60.78	57.85	54.42	50.04	47.14	44.34	43.2	44.37	45.16	45.24	45.69	46.42	46.95	47.84	47.46	48.69	48.56	47.7
558	49.03	50.63	51.85	54.82	55.21	55.35	56.4	58.26	61.05	63.8	63.15	67.17	68.43	71.11	72.16	75.39	79.38	83.07	87.11	91.63	94.61	93.92	88.01	80.49	72.56	70.64	67.23	63.63	60.02	58.1	57.08	55.51	54.94	50.05	46.31	42.79	41.88	41.08	40.95	41.45	41.42	42.67	42.04	42.28	44.35	45.73	46.03	45.52	44.6
560	43.49	46.85	48.63	49.3	49.29	49.16	52.98	55.93	57.59	57.38	59.25	61.05	61.69	65.38	67.58	68.78	74.22	74.34	77.67	83.62	87.19	87.2	84.19	75.89	69.15	64.67	62.23	58.47	55.82	53.53	52.98	50.84	49.97	46.36	42.31	39.85	38.24	38.4	38.63	38.46	38.6	39.63	39.63	38.9	41.07	41.8	42.85	41.94	41.37
562	40.62	39.89	42.33	44.88	46.48	45.46	48.88	50.03	51.7	53.06	55.06	56.42	57.86	57.04	60.74	64.52	66.82	68.39	69.63	74.71	80.39	79.97	78.99	72.84	66.11	58.38	56.71	54.63	51.32	49.64	48.49	47.33	46.67	43.35	40.26	36.94	35.8	34.82	35.73	35.81	36.18	36.48	37.25	36.81	37.94	38.06	39.45	38.47	37.91
564	37.01	37.87	39.03	40.2	40.63	42.57	43.4	45.27	47.55	48.77	50.14	52.22	52.01	54.02	55.53	58.41	60.22	62.18	63.51	66.86	70.57	75	74.14	69.76	64.11	56.91	52.71	50.28	47.37	46.17	44.81	43.83	43.45	40.76	36.95	33.94	32.96	32.49	32.94	33.04	33.18	33.58	34.35	34.63	34.73	35.31	35.8	36.05	35.25
566	36.05	35.17	37.1	37.23	37.96	38.67	41.88	41.55	44.31	44.97	45.2	47.41	47.68	49.64	51.11	52.56	56.37	58.81	60.37	59.18	64.7	67.38	69.29	66.31	62.25	54.78	48.69	46.07	43.81	42.4	41.16	41.02	39.49	37.09	34.34	31.28	30.69	30.14	30.47	30.95	31.47	31.12	31.64	31.97	32.03	32.55	33.14	33.49	33.02
568	31.65	32.25	33.46	33.42	32.42	35.8	36.51	37.82	40.18	40.07	43.45	44.93	45.57	46.16	46.24	48.81	51.56	52.83	54.82	54.47	57.43	59.83	63.16	62.26	58.77	53.34	45.49	42.59	40.35	38.74	37.48	37.76	36.75	33.89	31.39	28.96	27.78	27.78	28.12	28.17	28.51	28.99	29.63	29.52	29.71	30.71	30.93	30.76	30.51
570	29.23	28.63	31.06	30.93	32.69	32.86	34.26	34.61	35.53	37.26	39.17	39.46	40.71	43.55	41.24	44.56	46.62	49.06	48.75	50.25	50.93	53.4	57.11	58.26	55.88	49.97	44.22	38.87	37.36	36.18	34.61	34.92	33.96	30.89	28.86	26.39	25.12	25.29	25.96	25.81	26.46	26.86	27.17	27.52	27.38	28.26	28.28	28.63	28.35
572	26.15	27.85	26.92	27.02	30.1	30.64	30.17	31.63	32.82	34.65	36.35	36.09	37.01	39.37	40.09	39.88	43.36	44.46	44.45	45.4	46.62	47.99	50.94	53.06	52.11	48.74	42.86	37.13	34.3	32.5	32.35	31.58	30.84	28.4	25.95	24.32	23.47	23.34	23.53	23.33	24.46	24.68	24.65	25.23	25.49	25.9	26.36	26.23	26.48
574	25.53	23.93	24.75	25.69	27.26	27.96	27.44	28.94	29.79	30.74	32.88	34.19	34.8	35.59	36.81	36.75	39.16	40.98	42.52	42.21	41.98	41.48	46.55	48.2	49.09	47.2	42.23	36.04	31.73	30.32	29.69	29.23	27.82	26.23	24.26	22.57	21.9	21.63	21.49	21.98	22.47	22.76	22.69	23.04	23.36	23.84	24.3	24.27	24.44
576	19.81	23.29	23.49	22.83	24.34	24.8	24.66	26.54	27.62	29.2	30.89	30.19	31.32	32.39	33.55	34.55	35.67	37.86	39.15	38.88	37.69	37.48	40.35	43.54	44.99	44.38	41.58	35.17	29.63	27.47	27.16	26.91	26.05	24.09	22.28	20.34	19.57	19.46	20.08	19.97	20.49	20.92	20.85	21.42	21.4	21.74	22.41	22.72	22.29
578	18.42	19.84	20.28	21.2	22.23	23.77	23.95	25.62	26.26	26.42	28.15	28.21	28.43	29.49	30.97	31.54	33.81	34.44	35.58	35.58	34.42	34.72	35.33	38.71	41.46	41.84	39.44	35.76	29.89	25.44	25.09	25.02	24.08	22.36	20.42	19	17.89	18.36	18.42	17.99	19.29	19.54	19.3	19.93	20.18	20.26	20.7	20.84	20.36
580	18.62	19.29	18.01	19.73	20.35	21.37	22.11	22.46	24.12	24.34	25.59	25.75	25.93	26.58	27.72	29.19	30.45	31.41	31.67	31.44	31.8	31.79	32.25	34.77	36.26	38.57	37.61	34.73	28.79	24.61	23.32	23.09	21.91	20.68	18.12	17.44	16.34	16.78	16.82	17.09	17.6	17.45	18.03	18.53	18.17	18.39	18.99	19.17	19.03
582	17.28	16.29	16.7	17.39	18.92	20.17	20.26	20.5	22.14	23.33	23.04	23.76	24.13	25.04	25.46	26.15	28.25	28.46	30.17	30.88	29.99	29.07	28.95	29.37	31.94	34.8	35.23	33.74	29.13	24.75	21.71	20.64	20.38	18.78	16.91	16.03	15.27	15.78	15.31	15.88	16.31	16.51	16.59	16.5	17.09	17.25	17.29	17.83	17.6
584	15.23	15.45	14.52	17.62	16.74	17.75	18.49	19.26	20.45	21.71	21.24	21.65	22.35	22.71	23.5	24.89	26.08	26.25	28.16	28.23	27.42	27.23	25.97	25.97	29.2	30.85	33.23	32.83	29.58	25.07	20.59	19.45	18.81	17.39	15.86	15.38	14.35	14.26	14.51	14.83	15.08	15.2	15	15.56	15.77	16.34	15.93	16.37	16.24
586	12.37	14.16	13.42	14.87	18.19	16.49	17.65	17.18	19.18	20.62	19.44	20.13	20.29	20.94	21.8	23.15	23.09	24.4	25.8	26.46	24.89	25.31	24.2	23.96	24.55	27.67	30.11	30.53	28.71	25.65	21.13	18.21	17.46	16.2	14.65	13.92	13.18	13.27	13.64	13.69	13.67	13.79	14.12	14.38	14.41	14.76	15.05	15.44	15
588	11.76	13.99	13.54	14.43	15.69	14.94	16.34	16.68	16.05	17.5	18.78	19.28	18.68	19.4	20.14	21.77	22.18	23.63	23.4	23.96	22.72	22.46	23.01	22.3	21.45	24.42	26.72	28.33	28.23	25.93	21.32	17.35	15.9	14.94	13.66	12.97	12.41	12.39	12.64	12.79	12.59	13.08	13.33	13.03	13.49	14.01	14.32	14.16	13.97
590	12.38	12.7	13.06	12.6	14.34	12.61	15.12	16.61	15.68	16.13	16.62	16.91	17.42	17.64	18.73	19.52	19.91	21.78	21.56	22.64	21.47	21.49	20.65	20.55	19.96	19.98	23.73	26.08	26.9	25.19	21.62	18.31	14.91	14.11	12.48	11.94	11.7	11.48	11.37	11.99	11.74	12.3	12.43	12.3	12.67	12.78	13.07	12.89	13.1
592	9.974	11.11	12.55	11.5	12.2	12.27	13.68	15.09	14.73	14.31	16.08	14.89	15.89	16.2	16.88	18.94	19.88	19.91	20.46	19.35	19.64	20.32	19.01	19.6	18.56	17.69	21.27	23.29	24.86	24.84	22.19	18.35	14.06	12.92	11.81	10.75	10.45	10.53	10.54	10.93	10.86	11.16	11.47	11.47	11.91	11.88	12.03	12.36	12.19
594	10.38	10.13	10.73	11.37	11.16	12.28	12.04	12.96	13.99	13.78	14.23	13.73	14.36	15.35	16.62	16.86	18.12	17.88	19.05	19.31	18.49	18.11	17.68	17.88	17.09	16.89	17.21	19.94	22.98	23.82	22.35	19.12	15.36	11.93	10.89	10.3	9.613	9.733	9.777	10.03	10.27	10.2	10.59	10.66	10.98	10.99	11.24	11.32	11.26
596	8.495	10.65	9.781	10.52	10.38	10.52	11.93	11.31	13.14	12.04	14.08	13.21	13.89	13.89	15.38	15.91	16.54	16.83	17.32	17.39	16.94	17.09	15.95	16.71	15.85	15.05	14.99	17.56	20.14	21.88	21.42	19.56	15.44	11.56	10.05	9.514	8.982	8.978	8.957	9.691	9.382	9.494	9.656	9.985	10.15	10.09	10.53	10.27	10.48
598	7.775	8.766	9.387	9.676	10.35	10.45	10.69	10.12	11.59	11.25	12.37	12.75	12.42	12.94	13.88	14.47	15.31	15.4	15.89	16.42	15.63	15.81	14.89	14.83	14.06	14.08	13.57	13.97	17.76	20.2	20.98	20.22	16.54	12.16	9.482	8.637	8.441	8.536	8.408	8.914	8.659	8.793	9.114	9.11	9.313	9.54	9.535	9.629	9.781
600	7.677	8.585	8.225	9.454	7.858	8.739	9.467	9.708	10.21	11.4	12.2	12.09	12.11	13.08	12.5	13.56	13.58	14.26	14.5	14.72	14.57	14.65	14.17	13.29	13.48	12.78	12.83	12.21	15.33	17.17	19.98	19.47	17.26	13.12	9.167	7.932	7.792	7.957	8.138	8.121	7.964	8.14	8.348	8.734	8.505	8.816	9.022	8.981	8.81
602	7.006	7.225	7.099	7.435	8.466	9.018	9.542	9.492	9.779	9.893	11.04	10.81	10.78	10.68	11.43	12.88	12.64	13.8	12.86	13.77	13.52	13.61	13.39	12.73	13.05	12.04	11.73	10.85	12.3	15.01	18.44	19.23	17.82	13.88	10.14	7.776	7.105	7.292	7.27	7.387	7.806	7.716	7.728	7.868	8.05	8.088	8.775	8.327	8.177
604	6.334	7.974	6.471	6.997	8.089	8.112	7.346	8.232	9.707	9.7	9.609	10.07	9.748	10.29	10.82	11.31	11.63	12.36	12.75	11.93	12.65	12.46	12.3	11.8	11.85	11.06	10.53	10.16	10.29	12.98	15.76	17.94	17.37	14.84	10.87	7.356	6.83	6.721	6.535	6.984	6.812	7.292	7.254	7.105	7.353	7.564	7.707	7.705	7.606
606	5.675	6.367	5.347	6.946	7.628	6.597	7.71	8.167	8.435	8.637	8.62	9.591	8.941	9.769	10.36	10.59	10.61	11.7	11.99	12.99	11.73	10.98	11.7	10.98	10.53	10.41	9.947	9.524	9.099	10.03	13.35	16.49	17.09	15.45	11.79	8.128	6.261	6.446	6.401	6.324	6.528	6.617	6.681	6.732	6.879	7.153	7.105	7.52	7.202
608	6.06	5.34	6.169	6.304	6.174	6.988	6.869	7.326	8.847	8.003	7.925	8.453	8.992	8.883	9.025	10	10.12	10.64	10.8	10.88	10.63	10.28	10.93	10.16	9.647	9.12	9.579	8.518	8.479	8.164	11.2	14.41	16.41	15.59	13	8.985	5.913	5.707	5.747	5.752	6.126	6.197	6.206	6.246	6.258	6.521	6.651	6.81	6.663
610	5.301	5.828	5.184	5.475	6.602	6.595	6.543	6.642	6.695	7.104	7.087	7.426	8.048	8.2	8.7	8.272	9.736	9.991	9.828	10.1	10.25	9.639	9.854	9.008	8.973	8.885	8.515	8.46	7.753	7.333	8.456	11.97	15.18	15.4	13.41	9.802	6.816	5.239	5.234	5.325	5.687	5.59	5.507	5.564	5.654	5.82	6.109	6.088	6.185
612	5.409	4.452	4.503	5.245	4.735	5.664	5.144	5.503	6.572	6.432	6.737	6.408	7.67	7.843	7.725	7.79	9.041	8.63	9.154	9.504	8.908	8.84	8.847	8.573	8.224	7.997	7.757	7.153	7.279	6.781	6.937	10.37	12.86	14.65	13.44	11.41	7.477	5.012	4.784	4.938	5.316	5.066	5.01	5.394	5.497	5.507	5.576	5.734	5.676
614	3.711	3.034	5.005	3.697	4.101	5.297	4.853	5.319	5.834	5.185	5.853	6.648	7.022	7.078	6.961	7.479	8.144	7.443	8.498	8.1	8.034	8.787	8.46	8.464	8.06	6.872	6.771	6.687	6.483	6.199	6.644	7.413	10.59	13.32	14.01	12.01	8.579	6.011	4.593	4.535	4.719	4.686	4.91	4.802	4.916	5.095	5.257	5.021	5.321
616	3.377	3.157	3.64	4.437	3.984	4.125	4.611	5.04	6.066	6.234	5.659	5.818	6.159	5.961	6.244	6.666	7.404	6.847	8.083	7.825	7.601	7.497	7.356	7.348	7.287	6.55	6.706	6.147	5.871	5.856	5.906	5.856	8.627	11.36	13.1	12.55	9.907	6.882	4.167	4.272	4.402	4.499	4.505	4.839	4.439	4.657	4.67	4.852	4.815
618	2.59	3.708	4.198	3.521	4.312	5.058	4.033	4.279	4.598	4.694	4.822	5.267	5.703	6.621	5.944	6.411	6.286	6.827	7.233	7.323	6.61	7.055	7.195	6.816	6.49	6.023	5.98	5.697	5.374	5.352	5.081	4.912	6.562	9.379	12.17	12.14	10.8	7.736	5.303	3.785	4.042	3.788	4.201	4.202	4.143	4.311	4.306	4.63	4.529
620	2.148	2.765	3.574	4.136	3.762	3.974	3.672	3.341	4.408	4.552	4.901	5.387	5.204	5.068	5.845	5.647	6.262	6.391	5.75	6.688	6.644	6.344	6.402	6.285	5.748	5.859	5.258	5.39	5.057	4.567	4.572	4.5	4.939	7.639	10.41	11.79	11.46	9.118	5.979	3.562	3.633	3.541	3.704	3.796	3.762	3.903	4.142	4.18	4.11
622	2.202	2.919	3.707	3.662	3.691	3.153	3.986	3.736	4.124	4.459	4.64	4.834	4.589	4.777	4.965	4.765	5.488	6.164	5.75	5.259	5.792	5.853	5.689	5.717	5.562	5.276	4.866	4.911	4.595	4.049	4.343	4.122	4.296	4.994	8.215	11.19	11.4	10.01	6.929	4.583	3.271	3.445	3.416	3.663	3.607	3.66	3.613	3.706	3.742
624	1.845	2.352	2.494	3.321	3.137	3.106	3.628	3.817	3.885	3.651	4.359	4.347	4.719	4.155	5.284	5.138	5.123	4.897	5.01	5.06	5.685	5.155	5.035	5.218	4.865	4.64	4.512	4.282	4.325	4.375	3.884	4.193	4.059	3.887	6.264	9.415	11.21	10.47	8.364	5.415	3.222	3.26	3.126	3.126	3.354	3.213	3.384	3.467	3.396
626	1.929	2.392	2.453	1.982	2.634	3.046	2.749	3.259	3.558	3.956	3.381	4.041	3.904	3.873	4.447	4.621	4.842	5.021	5.466	5.02	4.989	5.032	4.883	4.852	4.838	3.937	4.21	4.096	3.844	3.625	3.776	3.655	3.647	3.292	4.072	7.381	10.48	10.81	9.398	6.285	3.803	2.971	2.989	3.148	3.07	3.051	2.929	3.248	3.226
628	2.37	1.947	1.53	2.255	2.731	2.798	2.917	3.653	2.323	3.02	3.203	3.153	3.772	3.434	3.899	4.127	4.405	4.338	4.843	4.514	4.404	4.285	4.298	4.485	4.144	4.187	3.995	3.975	3.579	3.481	3.297	3.11	3.44	3.04	3.167	5.604	8.955	10.32	9.958	7.982	4.774	2.865	2.749	2.874	2.758	2.843	2.951	2.978	2.901
630	1.378	2.086	1.699	2.224	2.143	1.801	2.464	2.516	2.868	2.844	3.05	3.592	3.208	3.742	3.361	4.091	3.649	3.922	4.295	3.554	4.386	4.068	3.992	4.048	3.907	3.893	3.745	3.941	3.243	3.467	2.869	3.003	2.948	2.819	2.732	3.89	6.748	9.799	10.16	8.796	5.79	3.522	2.482	2.688	2.605	2.596	2.687	2.772	2.708
632	2.002	1.629	0.832	1.02	1.529	1.831	2.659	1.915	2.687	2.369	2.809	3.488	3.105	2.669	3.338	3.675	3.166	3.73	3.775	3.566	3.738	3.247	3.75	3.618	3.747	3.725	3.178	3.257	2.817	2.891	2.836	2.911	2.773	2.553	2.489	2.412	5.12	8.296	9.902	9.609	7.425	4.268	2.485	2.431	2.397	2.402	2.594	2.576	2.579
634	1.324	1.353	1.685	0.385	2.1	1.875	2.593	1.966	2.736	2.368	2.618	2.878	2.716	2.735	2.833	3.057	3.418	3.329	3.697	3.47	3.378	3.378	2.985	3.366	3.191	3.23	2.918	2.732	2.556	2.729	2.722	2.555	2.785	2.456	2.226	2.219	3.273	6.43	9.288	9.761	8.461	5.196	3.114	2.178	2.18	2.129	2.149	2.397	2.326
636	1.457	1.282	1.468	1.373	1.431	0.909	1.639	2.045	1.423	1.686	2.303	2.351	2.626	2.099	2.871	2.693	2.729	2.957	3.045	3.429	3.181	2.93	3.114	3.157	2.98	2.917	3.022	2.628	2.581	2.515	2.777	2.361	2.407	2.124	2.141	2.023	1.994	4.653	7.956	9.588	9.023	6.874	3.943	2.069	2.042	2.134	1.897	2.218	2.073
638	0.716	1.097	1.607	1.421	1.688	1.14	2.233	1.511	1.864	1.877	1.902	2.139	2.252	2.105	2.061	2.546	3.002	3.054	2.565	3.2	3.255	2.819	2.719	2.8	2.865	2.765	2.675	2.293	2.277	2.187	2.174	2.182	2.358	1.968	1.967	1.644	1.716	2.915	5.977	9.08	9.319	7.916	4.976	2.705	1.827	2.006	1.896	2.006	1.918
640	0.518	0.954	1.604	0.81	0.528	0.506	1.019	1.413	1.893	1.692	1.739	2.261	1.942	2.43	2.276	2.347	2.665	2.717	2.552	2.449	2.975	2.508	2.709	2.535	2.342	2.382	2.639	2.345	2.066	2.313	2.077	2.026	1.967	2.05	1.699	1.55	1.521	1.778	4.394	7.681	9.351	8.745	6.615	3.641	1.66	1.85	1.781	1.756	1.828
642	0.524	-0.468	0.558	0.91	0.339	0.664	1.164	1.043	1.491	1.631	1.333	1.86	2.02	1.831	2.139	2.276	2.237	2.204	2.452	2.354	2.533	2.449	2.231	2.375	2.259	2.201	2.188	2.176	1.987	2.053	1.962	2.009	1.9	1.709	1.424	1.54	1.454	1.423	2.749	5.744	8.576	8.972	7.564	4.592	2.291	1.665	1.606	1.828	1.818
644	0.201	0.256	0.39	0.845	0.571	0.361	1.018	0.98	0.948	1.896	1.227	1.127	1.525	1.813	1.663	2.61	2.265	1.87	2.228	2.089	2.225	2.22	2.33	2.292	2.187	2.128	1.834	2.019	1.667	1.883	1.682	1.734	1.785	1.601	1.419	1.243	1.359	1.435	1.638	3.982	7.294	8.795	8.438	5.85	3.289	1.637	1.52	1.597	1.615
646	0.825	0.71	1.494	0.719	0.989	1.095	0.889	0.828	1.116	1.629	1.087	1.338	1.331	1.445	1.541	2.11	1.789	2.207	2.259	1.886	2.184	2.32	2.02	1.883	1.884	1.875	1.764	2.008	1.505	1.649	1.575	1.672	1.536	1.382	1.271	1.327	1.311	1.211	1.454	2.508	5.765	8.243	8.613	7.249	4.204	2.012	1.506	1.268	1.51
648	-0.42	0.585	0.579	-0.122	1.107	0.801	0.702	1.12	0.591	0.86	1.267	1.531	1.098	1.729	1.434	1.911	1.549	1.645	2.177	1.634	1.906	2.293	1.762	2.137	1.765	1.621	1.724	1.688	1.546	1.492	1.456	1.448	1.379	1.411	1.163	1.306	1.11	1.065	1.158	1.247	3.983	7.239	8.548	7.98	5.744	3.078	1.341	1.352	1.405
650	0.633	0.569	0.253	-0.072	0.806	0.388	0.414	1.388	0.822	1.348	0.954	0.535	1.175	0.886	1.325	1.222	1.542	1.59	2.034	1.726	1.614	1.684	1.872	1.661	1.574	1.598	1.416	1.559	1.449	1.484	1.317	1.383	1.43	1.185	1.135	1.112	0.932	1.012	0.97	1.156	2.257	5.412	8.081	8.36	6.976	4.09	1.861	1.4	1.28
652	-0.734	0.208	-0.322	0.316	0.413	0.444	0.658	0.774	0.797	1.01	0.604	0.781	0.783	1.397	1.333	1.393	1.442	1.627	1.732	1.673	1.427	1.771	1.79	1.519	1.617	1.431	1.315	1.565	1.248	1.32	1.181	1.123	1.252	1.149	1.117	0.892	0.985	1.021	1.164	1.05	1.275	3.782	6.825	8.23	7.682	5.441	2.779	1.225	1.159
654	-0.175	-0.063	-0.638	-0.502	0.371	0.005	0.474	0.787	0.55	0.454	0.962	1.198	0.572	0.977	1.104	1.021	1.492	1.392	1.299	1.593	1.196	1.416	1.331	1.396	1.759	1.141	1.356	1.143	1.623	1.15	1.039	1.193	1.102	0.934	1.088	0.788	0.9	0.862	0.958	1.004	1.045	1.989	5.049	7.798	7.955	6.777	3.751	1.646	1.158
656	1.168	0.447	0.106	0.342	0.709	-0.233	0.7	0.218	0.512	0.538	1.4	0.879	1.209	0.99	1.084	1.072	1.189	1.167	1.273	1.397	1.579	1.108	1.561	1.363	1.253	1.176	1.155	1.13	1.262	1.124	1.014	1.142	0.986	1.006	0.824	0.756	0.857	0.824	0.895	0.913	0.962	1.143	3.466	6.751	7.907	7.355	5.221	2.447	1.118
658	0.441	-0.33	0.433	-0.549	-0.044	0.175	0.593	0.724	0.338	0.192	0.792	1.073	0.952	1.019	0.957	0.97	1.214	1.263	1.13	1.111	1.211	1.288	1.38	1.16	1.148	1.055	0.991	1.317	1.166	0.911	0.887	1.068	0.915	0.873	0.931	0.783	0.757	0.627	0.877	0.874	0.892	0.954	1.781	4.985	7.569	7.863	6.439	3.532	1.324
660	-1.175	-1.096	-0.519	-0.483	-0.775	0.521	0.495	0.253	-0.043	0.25	0.388	0.577	0.753	0.661	0.973	0.924	0.98	0.871	1.028	1.179	1.053	1.169	1.06	1.124	1.128	1.133	1.22	1.03	1.07	0.955	0.921	0.956	0.841	0.815	0.844	0.757	0.707	0.714	0.677	0.753	0.837	0.796	1.076	3.348	6.434	7.735	7.189	4.962	2.342
662	-0.528	0.048	-0.715	-0.031	0.367	0.477	-0.336	0.636	0.309	0.619	0.458	0.31	0.542	0.408	0.642	1.144	0.511	0.968	1.228	1.04	1.058	1.053	0.941	0.917	1	0.973	0.967	1.014	0.774	0.868	0.796	0.802	0.735	0.796	0.765	0.632	0.556	0.663	0.732	0.689	0.675	0.729	0.975	1.717	4.894	7.148	7.408	6.126	3.376
664	-0.889	-0.707	-0.823	-0.218	0.212	-0.349	-0.048	0.387	0.334	0.712	0.43	0.857	0.571	0.755	0.843	0.447	0.874	0.723	0.637	1.28	1.169	0.885	0.659	0.852	0.7	0.877	0.785	0.806	0.953	0.819	0.739	0.691	0.9	0.623	0.622	0.46	0.495	0.667	0.691	0.671	0.775	0.638	0.743	0.999	3.314	6.085	7.547	6.886	4.731
666	0.157	-0.15	-0.328	0.337	-0.082	0.127	0.105	0.107	0.587	0.285	0.588	0.875	0.359	0.595	0.456	0.584	0.963	0.494	0.968	1.157	0.886	0.798	0.664	0.783	0.798	0.897	0.833	0.888	0.543	0.647	0.649	0.846	0.763	0.651	0.736	0.646	0.604	0.57	0.684	0.489	0.578	0.532	0.682	0.748	1.679	4.481	7.041	7.233	5.937
668	-0.554	-0.028	-0.43	-0.904	0.104	0.267	0.724	0.259	0.077	0.603	0.437	0.771	0.424	0.787	0.578	0.811	0.699	0.551	0.824	0.668	1.159	0.897	0.963	0.656	0.511	0.889	0.646	0.597	0.587	0.52	0.651	0.791	0.642	0.566	0.496	0.517	0.495	0.42	0.648	0.562	0.489	0.631	0.568	0.642	0.898	3.127	6.163	7.204	6.469
670	0.058	-0.786	0.108	0.546	-0.193	-0.409	0.505	0.283	0.205	-0.523	0.524	0.7	0.526	0.725	0.605	0.514	0.523	0.593	0.91	0.827	0.73	0.798	0.823	0.666	0.767	0.867	0.637	0.567	0.517	0.747	0.575	0.694	0.634	0.497	0.493	0.526	0.558	0.423	0.649	0.565	0.559	0.485	0.584	0.628	0.719	1.464	4.372	6.637	6.993
672	-0.715	-0.141	-1.284	-0.435	-0.722	-0.074	0.167	-0.276	0.573	-0.138	0.137	0.548	0.208	0.539	0.63	0.836	0.457	0.781	0.776	0.485	0.635	0.841	0.768	0.693	0.915	0.652	0.739	0.379	0.706	0.641	0.685	0.476	0.608	0.531	0.378	0.484	0.465	0.359	0.603	0.462	0.582	0.499	0.609	0.639	0.653	0.805	3.061	5.764	7.003
674	-0.71	-0.473	-0.579	0.151	-0.746	-0.923	-0.062	0.055	0.199	-0.176	0.029	0.26	0.367	0.241	0.148	0.579	0.285	0.992	0.833	0.613	0.865	0.586	0.5	0.567	0.803	0.683	0.537	0.472	0.455	0.657	0.417	0.479	0.454	0.522	0.597	0.508	0.413	0.328	0.432	0.416	0.473	0.395	0.647	0.663	0.612	0.726	1.497	4.266	6.588
676	-1.399	-1.005	0.112	-0.513	-0.688	-0.353	0.056	0.135	-0.289	0.325	0.263	0.567	0.613	0.381	0.275	0.196	0.508	0.756	0.815	0.666	0.878	0.549	0.45	0.454	0.685	0.771	0.465	0.583	0.566	0.586	0.611	0.535	0.534	0.536	0.339	0.356	0.419	0.403	0.407	0.368	0.491	0.451	0.409	0.552	0.598	0.695	0.789	2.945	5.639
678	-0.118	-0.455	0.131	-0.218	-0.11	-0.885	-0.221	-0.053	0.098	0.176	0.217	0.481	0.063	0.479	0.259	0.281	0.391	0.693	0.405	0.58	0.659	0.561	0.788	0.579	0.717	0.574	0.6	0.576	0.517	0.562	0.52	0.503	0.496	0.352	0.335	0.402	0.416	0.418	0.436	0.54	0.407	0.38	0.366	0.482	0.5	0.509	0.655	1.375	4.089
680	-0.756	-0.42	-0.419	0.008	-0.263	-0.781	0.376	0.029	0.007	0.229	0.098	0.619	0.011	0.314	0.613	0.377	0.976	0.323	1.113	0.992	0.73	0.676	0.806	0.426	0.606	0.715	0.615	0.633	0.699	0.517	0.565	0.477	0.448	0.455	0.324	0.499	0.345	0.347	0.395	0.406	0.382	0.558	0.405	0.537	0.482	0.558	0.597	0.732	2.907
682	-0.841	-0.113	-0.271	0.02	-0.465	-0.056	-0.084	0.128	0.357	0.033	0.262	0.458	0.485	0.58	0.686	0.408	1.126	0.375	0.83	0.693	0.7	0.726	0.561	0.523	0.55	0.778	0.685	0.678	0.658	0.514	0.708	0.535	0.546	0.376	0.362	0.426	0.395	0.463	0.256	0.445	0.31	0.416	0.453	0.561	0.465	0.576	0.64	0.699	1.361
684	-0.338	-0.511	-0.615	-0.197	0.122	-0.341	0.273	0.392	-0.155	0.186	0.329	0.398	0.796	0.514	0.69	0.404	0.831	0.572	0.806	0.557	0.95	0.807	0.788	0.718	0.801	0.748	0.843	0.773	0.725	0.617	0.55	0.601	0.523	0.414	0.468	0.375	0.442	0.402	0.432	0.475	0.503	0.448	0.557	0.54	0.576	0.571	0.684	0.608	0.793
686	-0.74	0.19	0.082	0.164	-0.208	0.076	0.63	0.417	0.254	0.298	0.894	0.476	0.887	0.729	0.931	0.604	0.892	1.233	0.802	0.836	1.029	0.608	0.91	0.832	0.883	0.899	0.587	0.776	0.733	0.758	0.56	0.649	0.634	0.508	0.372	0.502	0.417	0.443	0.443	0.358	0.531	0.544	0.468	0.481	0.604	0.692	0.615	0.638	0.761
688	-0.554	0.485	0.176	0.776	-0.444	0.514	0.198	0.664	0.752	0.743	1.286	0.614	1.041	0.598	1.167	0.931	0.938	1.378	1.212	0.989	1.055	1.369	1.191	0.785	1.309	1.412	1.066	1.031	1.041	1.13	0.773	0.655	0.824	0.616	0.458	0.508	0.477	0.547	0.566	0.533	0.635	0.572	0.618	0.649	0.611	0.631	0.532	0.697	0.771
690	-0.598	0.047	0.799	0.474	0.065	1.269	0.792	0.74	1.421	0.65	1.186	1.01	1.565	1.777	1.536	1.49	1.685	1.926	1.444	1.383	1.571	1.195	1.37	1.416	1.337	1.48	1.21	1.558	1.278	1.22	1.168	0.932	0.976	0.816	0.678	0.68	0.594	0.565	0.61	0.665	0.597	0.558	0.691	0.654	0.639	0.737	0.861	0.856	0.863
692	0.232	-0.285	0.692	0.144	1.001	1.273	0.811	1.137	1.338	1.135	1.466	1.725	1.621	2.504	1.595	1.911	2.336	2.189	2.175	1.959	2.012	1.733	2.2	1.569	1.835	1.967	1.697	1.712	1.737	1.448	1.493	1.409	1.303	1.016	0.873	0.692	0.882	0.722	0.702	0.865	0.84	0.865	0.792	0.857	0.964	0.981	0.967	1.016	0.994
694	0.326	1.023	1.424	1.137	2.135	1.581	1.488	2.056	2.273	1.837	2.776	2.233	2.232	2.621	2.765	2.972	2.962	3.024	2.98	2.919	2.787	2.397	2.199	2.532	2.157	2.554	2.518	2.017	2.22	2.002	1.965	1.846	1.601	1.151	0.98	0.822	1.091	0.985	1.135	1.082	1.009	1.042	0.964	1.155	1.105	1.135	1.289	1.501	1.252
696	1.319	1.879	2.357	1.53	2.957	2.522	2.8	2.421	3.195	3.118	3.68	3.406	3.686	4.051	4.1	3.959	3.837	3.704	3.289	3.721	3.757	3.483	3.118	3.288	3.389	3.324	3.099	3.004	2.674	2.518	2.59	2.332	1.952	1.545	1.423	1.311	1.289	1.176	1.231	1.105	1.342	1.443	1.355	1.419	1.436	1.594	1.623	1.708	1.554
698	1.732	1.767	4.48	2.58	3.437	3.224	3.842	4.121	4.19	4.47	4.64	4.397	4.873	5.121	5.514	5.166	4.957	4.922	5.775	4.773	4.822	5.008	4.256	4.335	4.143	4.278	3.778	3.977	3.549	3.499	3.348	3.067	2.324	2.109	1.715	1.641	1.724	1.59	1.526	1.662	1.757	2.001	1.777	1.898	1.885	1.994	2.086	2.255	2.017
700	3.077	3.085	2.977	4.736	4.642	4.158	4.806	4.619	4.069	4.814	5.332	5.56	5.46	5.95	5.903	5.619	5.611	5.743	5.741	5.831	5.509	5.426	4.919	5.834	4.89	4.722	4.44	4.278	4.092	4.225	3.73	3.596	2.959	2.364	2.104	2.032	1.81	1.727	1.829	2.031	1.95	2.124	2.204	2.329	2.267	2.286	2.551	2.441	2.336
[truncated: 42 more columns]

## Sheet: Fig.2c
				phosphorescence spectra of different wavelength excitation
Excitation wavelength (nm)	x	y			260	280	300	320	340	360
260	0.151022	0.073098		320	-0.436	0.285	0.385	29.36	0.335	0.184
270	0.151272	0.072729		322	-0.485	0.493	0.18	27.19	0.332	0.098
300	0.151558	0.074916		324	-0.042	0.202	0.199	18.48	0.355	0.237
320	0.151312	0.075722		326	0.03	0.372	0.344	9.975	0.441	0.155
340	0.151043	0.077427		328	-0.053	0.305	0.365	4.573	0.386	0.133
360	0.151474	0.077497		330	0.133	0.45	0.309	1.777	0.459	0.185
				332	-0.207	0.603	0.343	1.208	1.293	0.082
				334	0.416	0.344	0.436	0.869	4.121	0.189
				336	0.538	1.17	0.83	0.912	10.65	0.199
				338	1.417	2.125	1.616	1.206	20.81	0.297
				340	3.493	3.608	2.646	1.839	29.29	0.441
				342	8.242	8.166	5.792	3.302	28.88	0.66
				344	18.78	16.82	12.03	6.547	23.59	1.425
				346	41.07	37.71	27.36	13.9	22.77	2.693
				348	86.21	80.18	55.66	28.59	33.85	5.623
				350	153.8	153.2	105.8	54.97	60.89	11.56
				352	241.4	248.1	172.3	96.61	104.1	22.89
				354	326.6	381.2	242.9	147.8	153.6	40.73
				356	406.2	485.6	298	192.8	195.8	62.03
				358	435.1	543.6	322.8	219.5	220.1	84.09
				360	434	553.6	319.3	228.5	226.4	96.37
				362	414.9	538.4	308.4	224.9	222.5	95.05
				364	403.8	525.6	302.5	223.6	219.5	85.29
				366	404.8	529.6	304.6	228.7	225	76.89
				368	427.2	553.1	319.1	239.6	236	76.34
				370	447.4	585.7	338.8	255.7	252.5	79.93
				372	461.4	608.5	351.9	266.4	262.7	83.25
				374	459.2	609.9	354.1	265.8	263.8	86.27
				376	447.7	586.8	346.3	257.1	256.8	86.18
				378	415.6	551.8	325.2	240.4	243.7	82.79
				380	375.4	504.2	295.4	220.4	224.6	78.16
				382	329.7	451.5	268.4	201.9	204.9	71.97
				384	297.5	411.6	243.3	184.1	188.7	66.63
				386	266.4	376.4	227.1	171.5	175.5	60.73
				388	251.8	349.9	214	161.8	166.8	58.08
				390	238.8	336.4	205.3	156.4	161.5	54.91
				392	230.6	326.3	202.8	152.5	158.1	52.84
				394	229.9	320.9	199.7	150.9	157.5	52.24
				396	231.2	324.6	204	153.7	161.7	52.07
				398	248.5	336.2	217.2	163.6	169.7	51.3
				400	255.2	371.6	243.2	181.3	188.9	57.09
				402	323.7	435.9	285.7	212.3	222.1	63.4
				404	394.9	539.7	354.7	262	271.9	73.41
				406	548	716.3	471.6	346.8	357.6	91.71
				408	810	1049	681.9	507.3	516.5	125.1
				410	1249	1613	1048	773.2	779.4	178.1
				412	1847	2385	1531	1132	1128	250
				414	2386	3081	1990	1467	1456	317.9
				416	2621	3404	2217	1611	1608	349.9
				418	2519	3281	2142	1540	1542	336.7
				420	2223	2895	1887	1370	1372	300.8
				422	1955	2544	1668	1210	1217	268.1
				424	1836	2380	1568	1137	1143	255.2
				426	1856	2401	1567	1149	1157	255.9
				428	1940	2516	1641	1208	1214	267.9
				430	2062	2671	1746	1287	1286	283.6
				432	2224	2870	1863	1380	1378	302.3
				434	2357	3062	2002	1470	1477	319.5
				436	2482	3230	2114	1540	1559	335
				438	2605	3359	2204	1619	1628	349.6
				440	2740	3534	2326	1701	1712	369.2
				442	2868	3720	2440	1794	1796	387.8
				444	2950	3805	2491	1836	1836	397
				446	2873	3710	2436	1789	1790	388.9
				448	2638	3455	2265	1664	1666	360.5
				450	2386	3089	2050	1507	1507	326.7
				452	2162	2777	1847	1353	1360	296.2
				454	1960	2559	1697	1238	1256	272.5
				456	1878	2406	1606	1182	1191	260.5
				458	1816	2333	1555	1150	1157	253
				460	1770	2283	1521	1120	1133	246.3
				462	1741	2240	1492	1102	1113	242.4
				464	1698	2198	1469	1083	1099	237.5
				466	1669	2158	1451	1061	1084	233.9
				468	1632	2103	1411	1038	1054	226.8
				470	1579	2022	1355	1000	1017	220.4
				472	1489	1927	1294	955	975.9	210.5
				474	1426	1834	1238	916.5	930.7	201.3
				476	1362	1759	1176	873.4	886.8	192.6
				478	1290	1667	1120	828.4	847.4	182.6
				480	1206	1552	1049	776.1	793.7	170.3
				482	1118	1428	970.5	713.9	737	158.5
				484	1017	1308	884.4	652.4	671.9	146
				486	928.9	1185	812.8	599.7	614.3	133.5
				488	847.4	1088	740.5	548.6	566	123.6
				490	788.3	1016	689.4	512.6	526.1	114.7
				492	734.4	948.6	650.4	479.5	495.5	108.3
				494	699.1	895.9	612.3	454.9	468.3	101.6
				496	660.4	850.9	578.9	429.1	442.9	97.14
				498	619	807.6	547.5	406.3	420.1	91.82
				500	590.6	758.9	519.1	385.3	397.9	87.31
				502	565.3	722.1	492.8	367.8	378.1	82.4
				504	540.1	680.6	470.9	347.9	360.8	78.16
				506	506.1	645.4	442.7	330.2	343.1	73.8
				508	478.9	610.1	414.1	310.5	321.1	69.77
				510	445	565.9	387.2	289.2	298.4	64.53
				512	416.2	520.9	360.4	266.9	276.1	58.94
				514	388.5	482.3	333.4	248.7	258.5	54.91
				516	359.9	443.5	308.5	229.5	239.4	51.69
				518	324.2	415.2	286.3	212.3	221.9	46.78
				520	307.3	380.9	263.9	196.8	204.4	42.91
				522	271.1	346.2	241.8	182.3	187.8	39.07
				524	253.1	315.6	222.7	165.3	172.8	36.22
				526	224.1	290.7	202.2	151.4	158.2	32.84
				528	196.3	265.6	185	138.4	143.7	30.27
				530	179.8	228.2	163.6	126.9	133.1	28.04
				532	167.4	218.6	155.6	117.1	123.3	26.25
				534	156.1	192.3	139.6	109.2	114.3	24.62
				536	146.7	175.1	134.2	100.9	105.7	22.82
				538	138.8	163.7	118.4	94.31	99.06	21.41
				540	130.2	158.1	109.8	85.22	91.9	19.99
				542	118.9	146.1	100.7	78.14	84.88	18.76
				544	111.1	142.1	95.93	74.99	79.6	17.47
				546	103.8	135.5	86.61	69.16	74.23	16.51
				548	96.75	128.8	78.3	60.89	63.15	15.2
				550	89.87	121.9	74.66	56.46	62.28	14.16
				552	81.72	116.1	70.67	52.96	56.78	13.3
				554	75.32	108.5	64.85	49.79	50.28	12.1
				556	70.42	102.3	60.14	45.24	48.63	11.38
				558	63.15	94.61	57.08	41.42	45.21	10.46
				560	59.25	87.19	52.98	38.6	40.28	9.669
				562	55.06	80.39	48.49	36.18	37.88	8.994
				564	50.14	70.57	44.81	33.18	34.89	8.24
				566	45.2	64.7	41.16	31.47	32.18	7.562
				568	43.45	57.43	37.48	28.51	29.68	6.998
				570	39.17	50.93	34.61	26.46	27.53	6.238
				572	36.35	46.62	32.35	24.46	25.57	5.938
				574	32.88	41.98	29.69	22.47	23.41	5.288
				576	30.89	37.69	27.16	20.49	21.63	4.977
				578	28.15	34.42	25.09	19.29	19.88	4.572
				580	25.59	31.8	23.32	17.6	18.55	4.356
				582	23.04	29.99	21.71	16.31	17	4.053
				584	21.24	27.42	20.59	15.08	15.79	3.728
				586	19.44	24.89	21.13	13.67	14.89	3.216
				588	18.78	22.72	21.32	12.59	14.1	3.145
				590	16.62	21.47	21.62	11.74	12.71	2.988
				592	16.08	19.64	22.19	10.86	11.48	2.783
				594	14.23	18.49	22.35	10.27	10.92	2.519
				596	14.08	16.94	21.42	9.382	10.04	2.391
				598	12.37	15.63	20.98	8.659	9.333	2.192
				600	12.2	14.57	19.98	7.964	8.616	2.033
				602	11.04	13.52	18.44	7.806	8.163	1.818
				604	9.609	12.65	15.76	6.812	7.735	1.707
				606	8.62	11.73	13.35	6.528	7.048	1.599
				608	7.925	10.63	11.2	6.126	6.581	1.541
				610	7.087	10.25	8.456	5.687	6.018	1.381
				612	6.737	8.908	6.937	5.316	5.569	1.299
				614	5.853	8.034	6.644	4.719	5.222	1.216
				616	5.659	7.601	5.906	4.402	4.685	1.007
				618	4.822	6.61	5.081	4.042	4.312	1.025
				620	4.901	6.644	4.572	3.633	3.783	0.986
				622	4.64	5.792	4.343	3.271	3.608	0.903
				624	4.359	5.685	3.884	3.222	3.441	0.812
				626	3.381	4.989	3.776	3.803	3.136	0.776
				628	3.203	4.404	3.297	4.774	2.9	0.848
				630	3.05	4.386	2.869	5.79	2.728	0.752
				632	2.809	3.738	2.836	7.425	2.63	0.685
				634	2.618	3.378	2.722	8.461	2.301	0.641
				636	2.303	3.181	2.777	9.023	2.009	0.562
				638	1.902	3.255	2.174	9.319	1.806	0.563
				640	1.739	2.975	2.077	9.351	1.807	0.418
				642	1.333	2.533	1.962	8.576	1.721	0.361
				644	1.227	2.225	1.682	7.294	1.549	0.302
				646	1.087	2.184	1.575	5.765	1.426	0.294
				648	1.267	1.906	1.456	3.983	1.423	0.323
				650	0.954	1.614	1.317	2.257	1.283	0.299
				652	0.604	1.427	1.181	1.275	1.186	0.308
				654	0.962	1.196	1.039	1.045	1.034	0.318
				656	1.4	1.579	1.014	0.962	1.005	0.3
				658	0.792	1.211	0.887	0.892	0.874	0.146
				660	0.388	1.053	0.921	0.837	0.811	0.181
				662	0.458	1.058	0.796	0.675	0.763	0.227
				664	0.43	1.169	0.739	0.775	0.835	0.227
				666	0.588	0.886	0.649	0.578	1.077	0.286
				668	0.437	1.159	0.651	0.489	2.089	0.215
				670	0.524	0.73	0.575	0.559	3.218	0.186
				672	0.137	0.635	0.685	0.582	4.471	0.145
				674	0.029	0.865	0.417	0.473	5.58	0.146
				676	0.263	0.878	0.611	0.491	6.289	0.147
				678	0.217	0.659	0.52	0.407	6.613	0.152
				680	0.098	0.73	0.565	0.382	6.531	0.152
				682	0.262	0.7	0.708	0.31	6.11	0.131
				684	0.329	0.95	0.55	0.503	5.277	0.17
				686	0.894	1.029	0.56	0.531	3.962	0.16
				688	1.286	1.055	0.773	0.635	2.842	0.156
				690	1.186	1.571	1.168	0.597	1.561	0.261
				692	1.466	2.012	1.493	0.84	1.203	0.242
				694	2.776	2.787	1.965	1.009	1.428	0.345
				696	3.68	3.757	2.59	1.342	1.736	0.36
				698	4.64	4.822	3.348	1.757	2.128	0.389
				700	5.332	5.509	3.73	1.95	2.415	0.493

## Sheet: Fig.2d
					0.001					0.003					0.005					0.007					0.01					0.03					0.05
Doped ratio	lieftime (ms) @417 nm	lieftime (ms) @444 nm	longest lifetime		417 nm		444 nm			417 nm		444 nm			417 nm		444 nm			417 nm		444 nm			417 nm		444 nm			417 nm		444 nm			417 nm		444 nm
0.1	2177.28	2128.93	2177.28		Time	Intensity	Time	Intensity		Time	Intensity	Labels	Decay36		Time	Intensity	Time	Intensity		Time	Intensity	Time	Intensity		Time	Intensity	Time	Intensity		Time	Intensity	Time	Intensity		Time	Intensity	Time	Intensity
0.3	2549.93	2404.46	2549.93		0	31735	0	51093		0	77336	--	0		0	35370	0	56511		0	59507	0	81742		0	79873	0	117053		0	81702	0	120686		0	67984	0	102902
0.5	2718.38	2754.57	2754.57		0.0025	30957	0.0025	45757		0.0025	84456	--	9997500000		0.0025	35322	0.0025	54495		0.0025	64127	0.0025	84271		0.0025	86336	0.0025	124107		0.0025	80277	0.0025	117146		0.0025	60023	0.0025	88823
0.7	2720.57	2755.06	2755.06		0.005	30226	0.005	43990		0.005	82097	--	2500000		0.005	34123	0.005	53144		0.005	61848	0.005	81405		0.005	83916	0.005	120292		0.005	74417	0.005	108118		0.005	53929	0.005	79174
1	2738.22	2726.53	2738.22		0.0075	29270	0.0075	42445		0.0075	80592	0	117053		0.0075	33530	0.0075	51748		0.0075	60547	0.0075	79592		0.0075	82018	0.0075	116689		0.0075	70868	0.0075	102674		0.0075	49569	0.0075	72251
3	2458.67	2440.85	2458.67		0.01	28684	0.01	41702		0.01	79199	0.0025	124107		0.01	32880	0.01	50223		0.01	59519	0.01	77658		0.01	80243	0.01	114436		0.01	68122	0.01	98801		0.01	46697	0.01	67556
5	2218	2186.83	2218		0.0125	27758	0.0125	40733		0.0125	78168	0.005	120292		0.0125	32799	0.0125	49509		0.0125	57944	0.0125	76469		0.0125	77848	0.0125	112600		0.0125	64942	0.0125	94565		0.0125	44219	0.0125	64154
					0.015	27354	0.015	39513		0.015	76455	0.0075	116689		0.015	31898	0.015	49419		0.015	57643	0.015	75342		0.015	76661	0.015	110408		0.015	63362	0.015	92044		0.015	42621	0.015	61223
					0.0175	26749	0.0175	39041		0.0175	75659	0.01	114436		0.0175	31526	0.0175	47885		0.0175	56512	0.0175	73913		0.0175	75433	0.0175	108867		0.0175	61275	0.0175	88297		0.0175	41120	0.0175	58935
					0.02	26180	0.02	38109		0.02	73831	0.0125	112600		0.02	30558	0.02	47346		0.02	55580	0.02	72611		0.02	74874	0.02	107038		0.02	60256	0.02	85620		0.02	39455	0.02	56790
					0.0225	25802	0.0225	37285		0.0225	72997	0.015	110408		0.0225	31006	0.0225	46876		0.0225	54612	0.0225	72261		0.0225	73504	0.0225	105452		0.0225	58635	0.0225	84119		0.0225	38328	0.0225	54656
					0.025	24975	0.025	37004		0.025	72348	0.0175	108867		0.025	29983	0.025	46749		0.025	54336	0.025	70808		0.025	72942	0.025	104458		0.025	57158	0.025	81877		0.025	37376	0.025	53320
					0.0275	24959	0.0275	36461		0.0275	71946	0.02	107038		0.0275	29480	0.0275	45933		0.0275	53599	0.0275	69994		0.0275	72082	0.0275	103070		0.0275	56628	0.0275	80591		0.0275	35919	0.0275	51642
					0.03	24376	0.03	35542		0.03	71075	0.0225	105452		0.03	29574	0.03	45257		0.03	52944	0.03	68982		0.03	70736	0.03	101711		0.03	55129	0.03	78620		0.03	35089	0.03	49902
					0.0325	24135	0.0325	35056		0.0325	70728	0.025	104458		0.0325	29319	0.0325	44980		0.0325	52528	0.0325	68448		0.0325	70030	0.0325	100143		0.0325	54167	0.0325	77235		0.0325	34180	0.0325	48624
					0.035	23798	0.035	34571		0.035	69620	0.0275	103070		0.035	28783	0.035	44105		0.035	51461	0.035	68101		0.035	69304	0.035	99821		0.035	53348	0.035	76002		0.035	33238	0.035	47726
					0.0375	23633	0.0375	34288		0.0375	68693	0.03	101711		0.0375	28649	0.0375	43858		0.0375	51157	0.0375	67094		0.0375	68272	0.0375	98150		0.0375	52414	0.0375	74341		0.0375	32577	0.0375	46549
					0.04	23092	0.04	33940		0.04	68026	0.0325	100143		0.04	28706	0.04	43428		0.04	50797	0.04	66698		0.04	67514	0.04	96653		0.04	51560	0.04	73338		0.04	31974	0.04	45183
					0.0425	22887	0.0425	33153		0.0425	67337	0.035	99821		0.0425	27957	0.0425	43141		0.0425	50636	0.0425	65903		0.0425	67097	0.0425	96207		0.0425	51199	0.0425	71804		0.0425	30991	0.0425	44257
					0.045	22431	0.045	32802		0.045	66834	0.0375	98150		0.045	27650	0.045	42945		0.045	49769	0.045	65434		0.045	66283	0.045	95498		0.045	49442	0.045	70641		0.045	30886	0.045	43457
					0.0475	22454	0.0475	32241		0.0475	66380	0.04	96653		0.0475	27412	0.0475	42252		0.0475	49455	0.0475	64635		0.0475	65550	0.0475	94396		0.0475	48930	0.0475	69895		0.0475	30252	0.0475	42771
					0.05	22066	0.05	31816		0.05	65727	0.0425	96207		0.05	27349	0.05	41653		0.05	48788	0.05	64542		0.05	64916	0.05	93722		0.05	48663	0.05	68533		0.05	29272	0.05	41258
					0.0525	21720	0.0525	31300		0.0525	65077	0.045	95498		0.0525	27418	0.0525	41653		0.0525	48684	0.0525	63581		0.0525	64648	0.0525	92820		0.0525	47668	0.0525	67734		0.0525	29029	0.0525	41118
					0.055	21477	0.055	30894		0.055	64235	0.0475	94396		0.055	26820	0.055	41427		0.055	48277	0.055	63296		0.055	63754	0.055	91826		0.055	47026	0.055	66504		0.055	28384	0.055	40069
					0.0575	21098	0.0575	30971		0.0575	63998	0.05	93722		0.0575	26758	0.0575	40914		0.0575	47602	0.0575	62621		0.0575	63743	0.0575	90607		0.0575	46852	0.0575	65479		0.0575	27650	0.0575	39597
					0.06	20944	0.06	30235		0.06	63544	0.0525	92820		0.06	26200	0.06	40645		0.06	46970	0.06	62278		0.06	62745	0.06	90549		0.06	45802	0.06	65060		0.06	27361	0.06	38549
					0.0625	20527	0.0625	29899		0.0625	62757	0.055	91826		0.0625	26282	0.0625	40490		0.0625	47083	0.0625	61597		0.0625	62305	0.0625	88964		0.0625	45576	0.0625	63938		0.0625	27180	0.0625	38229
					0.065	20270	0.065	29746		0.065	62651	0.0575	90607		0.065	25879	0.065	39412		0.065	46499	0.065	60860		0.065	61765	0.065	89149		0.065	44774	0.065	62868		0.065	26490	0.065	37383
					0.0675	20250	0.0675	29206		0.0675	61765	0.06	90549		0.0675	25812	0.0675	39304		0.0675	45739	0.0675	60384		0.0675	61082	0.0675	88357		0.0675	44204	0.0675	62586		0.0675	26158	0.0675	36839
					0.07	19764	0.07	28850		0.07	61531	0.0625	88964		0.07	25633	0.07	39200		0.07	46279	0.07	60604		0.07	60628	0.07	87854		0.07	43565	0.07	62070		0.07	26076	0.07	36576
					0.0725	19876	0.0725	28615		0.0725	60608	0.065	89149		0.0725	25454	0.0725	38952		0.0725	45548	0.0725	59607		0.0725	60271	0.0725	86549		0.0725	43488	0.0725	61065		0.0725	25556	0.0725	35929
					0.075	19502	0.075	28679		0.075	60479	0.0675	88357		0.075	25023	0.075	38986		0.075	45389	0.075	59723		0.075	60009	0.075	85583		0.075	42813	0.075	60854		0.075	24998	0.075	35311
					0.0775	19083	0.0775	27819		0.0775	59739	0.07	87854		0.0775	25424	0.0775	38400		0.0775	45035	0.0775	59015		0.0775	59349	0.0775	85115		0.0775	42214	0.0775	60001		0.0775	24590	0.0775	34827
					0.08	19186	0.08	27731		0.08	59567	0.0725	86549		0.08	24881	0.08	38114		0.08	44635	0.08	59005		0.08	58470	0.08	84162		0.08	41915	0.08	59228		0.08	24600	0.08	34500
					0.0825	19091	0.0825	27514		0.0825	59160	0.075	85583		0.0825	24746	0.0825	38313		0.0825	44563	0.0825	58075		0.0825	58541	0.0825	84075		0.0825	41294	0.0825	58804		0.0825	24364	0.0825	33732
					0.085	18738	0.085	27304		0.085	58979	0.0775	85115		0.085	24698	0.085	37925		0.085	44109	0.085	57392		0.085	58649	0.085	83137		0.085	41081	0.085	57630		0.085	23770	0.085	33243
					0.0875	18267	0.0875	26885		0.0875	58464	0.08	84162		0.0875	24122	0.0875	37594		0.0875	43593	0.0875	57530		0.0875	57746	0.0875	83037		0.0875	40703	0.0875	57356		0.0875	23257	0.0875	32697
					0.09	18507	0.09	26219		0.09	57964	0.0825	84075		0.09	24321	0.09	37277		0.09	43699	0.09	56423		0.09	57455	0.09	81907		0.09	40553	0.09	56637		0.09	23213	0.09	32483
					0.0925	18157	0.0925	26363		0.0925	57744	0.085	83137		0.0925	24152	0.0925	36925		0.0925	43075	0.0925	56448		0.0925	57470	0.0925	82270		0.0925	39716	0.0925	55700		0.0925	22971	0.0925	32272
					0.095	18020	0.095	26134		0.095	57315	0.0875	83037		0.095	23985	0.095	36563		0.095	42867	0.095	56409		0.095	56443	0.095	81001		0.095	39378	0.095	55147		0.095	22588	0.095	31970
					0.0975	17868	0.0975	25930		0.0975	56681	0.09	81907		0.0975	23943	0.0975	36657		0.0975	42634	0.0975	55743		0.0975	55996	0.0975	81006		0.0975	38654	0.0975	55163		0.0975	22477	0.0975	31652
					0.1	17731	0.1	25342		0.1	56298	0.0925	82270		0.1	23717	0.1	36409		0.1	42637	0.1	55447		0.1	55611	0.1	80600		0.1	38718	0.1	55146		0.1	21752	0.1	31117
					0.1025	17298	0.1025	25505		0.1025	56205	0.095	81001		0.1025	23486	0.1025	36089		0.1025	42081	0.1025	55047		0.1025	55089	0.1025	79480		0.1025	38191	0.1025	54072		0.1025	21786	0.1025	30496
					0.105	17372	0.105	25151		0.105	55749	0.0975	81006		0.105	23454	0.105	35911		0.105	41626	0.105	55010		0.105	54925	0.105	79002		0.105	37736	0.105	53467		0.105	21672	0.105	30340
					0.1075	17191	0.1075	24733		0.1075	55555	0.1	80600		0.1075	23521	0.1075	36192		0.1075	41389	0.1075	54490		0.1075	54405	0.1075	79021		0.1075	37845	0.1075	53087		0.1075	21253	0.1075	29909
					0.11	17051	0.11	24624		0.11	55243	0.1025	79480		0.11	23272	0.11	35506		0.11	41630	0.11	54233		0.11	54267	0.11	78079		0.11	37229	0.11	52966		0.11	21202	0.11	29853
					0.1125	16791	0.1125	24542		0.1125	55013	0.105	79002		0.1125	23245	0.1125	35377		0.1125	41169	0.1125	54299		0.1125	53836	0.1125	77662		0.1125	37042	0.1125	52339		0.1125	20925	0.1125	29165
					0.115	16903	0.115	24286		0.115	54713	0.1075	79021		0.115	23183	0.115	35037		0.115	40837	0.115	53734		0.115	53965	0.115	77397		0.115	36509	0.115	51547		0.115	20753	0.115	28975
					0.1175	16579	0.1175	23832		0.1175	54435	0.11	78079		0.1175	22886	0.1175	34577		0.1175	40686	0.1175	52815		0.1175	53111	0.1175	76449		0.1175	36271	0.1175	51777		0.1175	20402	0.1175	28416
					0.12	16668	0.12	23869		0.12	54433	0.1125	77662		0.12	22801	0.12	34915		0.12	40463	0.12	52808		0.12	52841	0.12	76245		0.12	36180	0.12	50873		0.12	20173	0.12	28533
					0.1225	16059	0.1225	23834		0.1225	53459	0.115	77397		0.1225	22453	0.1225	34673		0.1225	40220	0.1225	52647		0.1225	52589	0.1225	76059		0.1225	35642	0.1225	50132		0.1225	19942	0.1225	28169
					0.125	16341	0.125	23494		0.125	53295	0.1175	76449		0.125	22351	0.125	34440		0.125	40102	0.125	52554		0.125	52212	0.125	75647		0.125	35501	0.125	50597		0.125	19792	0.125	27904
					0.1275	16060	0.1275	23126		0.1275	53073	0.12	76245		0.1275	22467	0.1275	33999		0.1275	39946	0.1275	52140		0.1275	52057	0.1275	75351		0.1275	35331	0.1275	49508		0.1275	19520	0.1275	27529
					0.13	16228	0.13	23247		0.13	52541	0.1225	76059		0.13	22282	0.13	34012		0.13	39692	0.13	51545		0.13	51817	0.13	74729		0.13	35113	0.13	49416		0.13	19464	0.13	27266
					0.1325	15922	0.1325	22626		0.1325	52315	0.125	75647		0.1325	22051	0.1325	33860		0.1325	38995	0.1325	51819		0.1325	51796	0.1325	74008		0.1325	34719	0.1325	49097		0.1325	19175	0.1325	27061
					0.135	15835	0.135	22957		0.135	52230	0.1275	75351		0.135	21903	0.135	34402		0.135	39042	0.135	51795		0.135	50998	0.135	73369		0.135	34308	0.135	48195		0.135	19106	0.135	26607
					0.1375	15851	0.1375	22376		0.1375	51580	0.13	74729		0.1375	21825	0.1375	33700		0.1375	39060	0.1375	50899		0.1375	51359	0.1375	73393		0.1375	34370	0.1375	48249		0.1375	19108	0.1375	26514
					0.14	15419	0.14	22396		0.14	51192	0.1325	74008		0.14	21615	0.14	33448		0.14	38578	0.14	50830		0.14	50878	0.14	72664		0.14	34228	0.14	47901		0.14	18656	0.14	26345
					0.1425	15554	0.1425	22197		0.1425	51061	0.135	73369		0.1425	21539	0.1425	33114		0.1425	38639	0.1425	50780		0.1425	50617	0.1425	72678		0.1425	33845	0.1425	47290		0.1425	18199	0.1425	25904
					0.145	15215	0.145	21913		0.145	50832	0.1375	73393		0.145	21462	0.145	32982		0.145	38580	0.145	50146		0.145	50294	0.145	72160		0.145	33115	0.145	46852		0.145	18481	0.145	25846
					0.1475	15158	0.1475	21911		0.1475	50463	0.14	72664		0.1475	21269	0.1475	32737		0.1475	38305	0.1475	50311		0.1475	49616	0.1475	71370		0.1475	32938	0.1475	47037		0.1475	18391	0.1475	25570
					0.15	14910	0.15	21557		0.15	50777	0.1425	72678		0.15	21219	0.15	32480		0.15	37813	0.15	49836		0.15	49535	0.15	71851		0.15	33114	0.15	46203		0.15	17878	0.15	25615
					0.1525	14869	0.1525	21543		0.1525	50094	0.145	72160		0.1525	21226	0.1525	32464		0.1525	36990	0.1525	49843		0.1525	49316	0.1525	70940		0.1525	32890	0.1525	46420		0.1525	17760	0.1525	24997
					0.155	14606	0.155	21462		0.155	49583	0.1475	71370		0.155	21052	0.155	32620		0.155	37517	0.155	48646		0.155	49156	0.155	70399		0.155	32559	0.155	45599		0.155	17779	0.155	24935
					0.1575	14602	0.1575	21168		0.1575	49286	0.15	71851		0.1575	21442	0.1575	32103		0.1575	37403	0.1575	49179		0.1575	48625	0.1575	70220		0.1575	32521	0.1575	45178		0.1575	17647	0.1575	24446
					0.16	14530	0.16	21071		0.16	49348	0.1525	70940		0.16	20994	0.16	31984		0.16	36932	0.16	48601		0.16	48509	0.16	69648		0.16	31968	0.16	45162		0.16	17687	0.16	24768
					0.1625	14405	0.1625	20958		0.1625	48860	0.155	70399		0.1625	20863	0.1625	32061		0.1625	36822	0.1625	48362		0.1625	48285	0.1625	69153		0.1625	31877	0.1625	44102		0.1625	17212	0.1625	24412
					0.165	14551	0.165	20842		0.165	48251	0.1575	70220		0.165	20509	0.165	31532		0.165	36903	0.165	48318		0.165	47613	0.165	69112		0.165	31591	0.165	44614		0.165	16903	0.165	24058
					0.1675	14270	0.1675	20671		0.1675	48991	0.16	69648		0.1675	20428	0.1675	31648		0.1675	36397	0.1675	48011		0.1675	47398	0.1675	68648		0.1675	31485	0.1675	43795		0.1675	17172	0.1675	23772
					0.17	14188	0.17	20533		0.17	48593	0.1625	69153		0.17	20331	0.17	31430		0.17	36983	0.17	47707		0.17	47576	0.17	68452		0.17	31462	0.17	43918		0.17	16859	0.17	23854
					0.1725	14319	0.1725	20195		0.1725	48259	0.165	69112		0.1725	20467	0.1725	31290		0.1725	36350	0.1725	47480		0.1725	47659	0.1725	67750		0.1725	30999	0.1725	43377		0.1725	16801	0.1725	23681
					0.175	14117	0.175	19866		0.175	48041	0.1675	68648		0.175	20213	0.175	31199		0.175	36220	0.175	47163		0.175	46989	0.175	67084		0.175	30812	0.175	42862		0.175	16816	0.175	23200
					0.1775	13856	0.1775	19857		0.1775	47636	0.17	68452		0.1775	20297	0.1775	30931		0.1775	36102	0.1775	47124		0.1775	46951	0.1775	66913		0.1775	30677	0.1775	42739		0.1775	16468	0.1775	22962
					0.18	13696	0.18	19846		0.18	47438	0.1725	67750		0.18	20089	0.18	30708		0.18	35893	0.18	47136		0.18	46929	0.18	67187		0.18	30715	0.18	42715		0.18	16264	0.18	22771
					0.1825	13551	0.1825	19940		0.1825	47340	0.175	67084		0.1825	19832	0.1825	30538		0.1825	35404	0.1825	46690		0.1825	46273	0.1825	66894		0.1825	29862	0.1825	42240		0.1825	16217	0.1825	22669
					0.185	13629	0.185	19610		0.185	47314	0.1775	66913		0.185	19937	0.185	30741		0.185	35601	0.185	46502		0.185	45889	0.185	66016		0.185	29937	0.185	41959		0.185	16033	0.185	22322
					0.1875	13463	0.1875	19285		0.1875	47128	0.18	67187		0.1875	19747	0.1875	30608		0.1875	35105	0.1875	46310		0.1875	46325	0.1875	66027		0.1875	29894	0.1875	41759		0.1875	15804	0.1875	22066
					0.19	13530	0.19	19231		0.19	46842	0.1825	66894		0.19	19516	0.19	30280		0.19	35094	0.19	46329		0.19	45771	0.19	65473		0.19	29649	0.19	41699		0.19	15931	0.19	22185
					0.1925	13534	0.1925	19305		0.1925	46189	0.185	66016		0.1925	19978	0.1925	29984		0.1925	34830	0.1925	45936		0.1925	45475	0.1925	65024		0.1925	29510	0.1925	41524		0.1925	15665	0.1925	21992
					0.195	13237	0.195	19047		0.195	45890	0.1875	66027		0.195	19376	0.195	30051		0.195	34807	0.195	45774		0.195	45229	0.195	65225		0.195	29144	0.195	40942		0.195	15523	0.195	21793
					0.1975	13113	0.1975	19057		0.1975	45961	0.19	65473		0.1975	19696	0.1975	29792		0.1975	34581	0.1975	45314		0.1975	44575	0.1975	65032		0.1975	29130	0.1975	40804		0.1975	15704	0.1975	21479
					0.2	13091	0.2	18898		0.2	45471	0.1925	65024		0.2	19441	0.2	29799		0.2	34421	0.2	45445		0.2	45007	0.2	64086		0.2	28672	0.2	40500		0.2	15401	0.2	21281
					0.2025	13073	0.2025	18655		0.2025	45319	0.195	65225		0.2025	19091	0.2025	29626		0.2025	34291	0.2025	45096		0.2025	44844	0.2025	64284		0.2025	29058	0.2025	40204		0.2025	15397	0.2025	21257
					0.205	13076	0.205	18461		0.205	45501	0.1975	65032		0.205	19316	0.205	29359		0.205	34150	0.205	45492		0.205	44286	0.205	63729		0.205	28624	0.205	40032		0.205	15118	0.205	21026
					0.2075	12939	0.2075	18368		0.2075	45002	0.2	64086		0.2075	19161	0.2075	29387		0.2075	33935	0.2075	44915		0.2075	44223	0.2075	63443		0.2075	28504	0.2075	39817		0.2075	14877	0.2075	20935
					0.21	12653	0.21	18596		0.21	44779	0.2025	64284		0.21	19062	0.21	29479		0.21	33909	0.21	44625		0.21	44088	0.21	63476		0.21	28230	0.21	39886		0.21	14996	0.21	20843
					0.2125	12673	0.2125	18372		0.2125	44421	0.205	63729		0.2125	18926	0.2125	29336		0.2125	33938	0.2125	44362		0.2125	43962	0.2125	62861		0.2125	28040	0.2125	39407		0.2125	14905	0.2125	20856
					0.215	12633	0.215	18187		0.215	44365	0.2075	63443		0.215	18908	0.215	29162		0.215	33708	0.215	43889		0.215	43272	0.215	62772		0.215	27880	0.215	38968		0.215	14715	0.215	20406
					0.2175	12543	0.2175	17816		0.2175	44883	0.21	63476		0.2175	18836	0.2175	28588		0.2175	33686	0.2175	44324		0.2175	43481	0.2175	62209		0.2175	27801	0.2175	38918		0.2175	14578	0.2175	20613
					0.22	12603	0.22	17865		0.22	43876	0.2125	62861		0.22	18828	0.22	29041		0.22	33379	0.22	43446		0.22	43269	0.22	62288		0.22	27684	0.22	38457		0.22	14483	0.22	20291
					0.2225	12266	0.2225	17795		0.2225	43991	0.215	62772		0.2225	18610	0.2225	28818		0.2225	33308	0.2225	43466		0.2225	42969	0.2225	61534		0.2225	27491	0.2225	38232		0.2225	14406	0.2225	20207
					0.225	12179	0.225	17727		0.225	43864	0.2175	62209		0.225	18636	0.225	28738		0.225	32859	0.225	42903		0.225	42710	0.225	61984		0.225	27398	0.225	38319		0.225	14291	0.225	20084
					0.2275	12264	0.2275	17866		0.2275	43358	0.22	62288		0.2275	18569	0.2275	28579		0.2275	33226	0.2275	43383		0.2275	42580	0.2275	60954		0.2275	27015	0.2275	37892		0.2275	14129	0.2275	19870
					0.23	12215	0.23	17683		0.23	43594	0.2225	61534		0.23	18500	0.23	28286		0.23	32950	0.23	42760		0.23	41996	0.23	61164		0.23	26755	0.23	37834		0.23	14120	0.23	19717
					0.2325	12032	0.2325	17455		0.2325	43071	0.225	61984		0.2325	18436	0.2325	28467		0.2325	32544	0.2325	43023		0.2325	42373	0.2325	60298		0.2325	26690	0.2325	37708		0.2325	14011	0.2325	19790
					0.235	12101	0.235	17121		0.235	42787	0.2275	60954		0.235	18337	0.235	27998		0.235	32611	0.235	42676		0.235	42085	0.235	60234		0.235	26434	0.235	37420		0.235	13968	0.235	19269
					0.2375	12048	0.2375	17145		0.2375	42806	0.23	61164		0.2375	17999	0.2375	28270		0.2375	32534	0.2375	42567		0.2375	42232	0.2375	60386		0.2375	26381	0.2375	37154		0.2375	13879	0.2375	19473
					0.24	11837	0.24	17040		0.24	42442	0.2325	60298		0.24	18062	0.24	28017		0.24	32226	0.24	42432		0.24	42041	0.24	60293		0.24	26541	0.24	37069		0.24	13897	0.24	19496
					0.2425	11796	0.2425	16949		0.2425	42503	0.235	60234		0.2425	17985	0.2425	28101		0.2425	32208	0.2425	41973		0.2425	42171	0.2425	60069		0.2425	26336	0.2425	36568		0.2425	13491	0.2425	19200
					0.245	11642	0.245	16690		0.245	42203	0.2375	60386		0.245	18124	0.245	27984		0.245	32107	0.245	41887		0.245	41638	0.245	59767		0.245	25910	0.245	36368		0.245	13430	0.245	19120
					0.2475	11544	0.2475	16777		0.2475	41864	0.24	60293		0.2475	17860	0.2475	27636		0.2475	31787	0.2475	41668		0.2475	41628	0.2475	59076		0.2475	25899	0.2475	36323		0.2475	13484	0.2475	19017
					0.25	11526	0.25	16830		0.25	42135	0.2425	60069		0.25	18034	0.25	27187		0.25	31872	0.25	42226		0.25	41156	0.25	59084		0.25	25815	0.25	36029		0.25	13544	0.25	18830
					0.2525	11497	0.2525	16711		0.2525	41427	0.245	59767		0.2525	17770	0.2525	27311		0.2525	31856	0.2525	41606		0.2525	40687	0.2525	58849		0.2525	25746	0.2525	36046		0.2525	13559	0.2525	18636
					0.255	11544	0.255	16711		0.255	41553	0.2475	59076		0.255	17890	0.255	27228		0.255	31820	0.255	41664		0.255	40830	0.255	58492		0.255	25572	0.255	35891		0.255	13289	0.255	18699
					0.2575	11262	0.2575	16242		0.2575	41597	0.25	59084		0.2575	17769	0.2575	27131		0.2575	31492	0.2575	40905		0.2575	40992	0.2575	58096		0.2575	25582	0.2575	35484		0.2575	13254	0.2575	18476
					0.26	11180	0.26	16031		0.26	41448	0.2525	58849		0.26	17943	0.26	27263		0.26	31665	0.26	41227		0.26	40413	0.26	57921		0.26	25323	0.26	35880		0.26	13136	0.26	18131
					0.2625	11291	0.2625	16315		0.2625	41544	0.255	58492		0.2625	17780	0.2625	26985		0.2625	31343	0.2625	41066		0.2625	40436	0.2625	57337		0.2625	25304	0.2625	35348		0.2625	12938	0.2625	18373
					0.265	11084	0.265	15792		0.265	41050	0.2575	58096		0.265	17427	0.265	26635		0.265	31009	0.265	40525		0.265	39998	0.265	57789		0.265	25025	0.265	35160		0.265	12914	0.265	17914
					0.2675	11287	0.2675	16051		0.2675	41100	0.26	57921		0.2675	17505	0.2675	26778		0.2675	31151	0.2675	40529		0.2675	39687	0.2675	57815		0.2675	24983	0.2675	35224		0.2675	13092	0.2675	18154
					0.27	10984	0.27	16050		0.27	40836	0.2625	57337		0.27	17462	0.27	26539		0.27	31124	0.27	40322		0.27	40089	0.27	57709		0.27	24988	0.27	34595		0.27	12555	0.27	17980
					0.2725	10796	0.2725	15984		0.2725	40430	0.265	57789		0.2725	17310	0.2725	26729		0.2725	31016	0.2725	40320		0.2725	39306	0.2725	56992		0.2725	24605	0.2725	34382		0.2725	12798	0.2725	17889
					0.275	11018	0.275	15830		0.275	40179	0.2675	57815		0.275	17103	0.275	26313		0.275	30393	0.275	39858		0.275	39520	0.275	57177		0.275	24542	0.275	34271		0.275	12560	0.275	17423
					0.2775	11091	0.2775	15883		0.2775	40186	0.27	57709		0.2775	17369	0.2775	26535		0.2775	30791	0.2775	39974		0.2775	39202	0.2775	56734		0.2775	24476	0.2775	34299		0.2775	12453	0.2775	17341
					0.28	11011	0.28	15389		0.28	40208	0.2725	56992		0.28	17299	0.28	26341		0.28	30586	0.28	39668		0.28	39463	0.28	56841		0.28	24297	0.28	34191		0.28	12542	0.28	17476
					0.2825	10809	0.2825	15448		0.2825	39511	0.275	57177		0.2825	17321	0.2825	26357		0.2825	29920	0.2825	39713		0.2825	38982	0.2825	55841		0.2825	24191	0.2825	33485		0.2825	12344	0.2825	17162
					0.285	10887	0.285	15406		0.285	39467	0.2775	56734		0.285	17086	0.285	26201		0.285	30173	0.285	39624		0.285	38858	0.285	55769		0.285	23844	0.285	33757		0.285	12291	0.285	17370
					0.2875	10680	0.2875	15384		0.2875	39486	0.28	56841		0.2875	16895	0.2875	25715		0.2875	30137	0.2875	39461		0.2875	38742	0.2875	55788		0.2875	23821	0.2875	33614		0.2875	12474	0.2875	17022
					0.29	10640	0.29	15291		0.29	39008	0.2825	55841		0.29	17035	0.29	25767		0.29	30156	0.29	38894		0.29	38714	0.29	55516		0.29	23781	0.29	33059		0.29	12114	0.29	17134
					0.2925	10691	0.2925	15147		0.2925	39295	0.285	55769		0.2925	17037	0.2925	25877		0.2925	30013	0.2925	39411		0.2925	38389	0.2925	55325		0.2925	23752	0.2925	33524		0.2925	12053	0.2925	17085
					0.295	10620	0.295	15213		0.295	39018	0.2875	55788		0.295	16725	0.295	25782		0.295	29712	0.295	38974		0.295	38028	0.295	55316		0.295	23332	0.295	33355		0.295	11925	0.295	16733
					0.2975	10352	0.2975	14966		0.2975	38931	0.29	55516		0.2975	16894	0.2975	25463		0.2975	29585	0.2975	39079		0.2975	38363	0.2975	55148		0.2975	23457	0.2975	32862		0.2975	11927	0.2975	16763
					0.3	10527	0.3	14979		0.3	39035	0.2925	55325		0.3	16592	0.3	25927		0.3	29733	0.3	38480		0.3	38283	0.3	54497		0.3	23521	0.3	32538		0.3	11922	0.3	16653
					0.3025	10583	0.3025	15082		0.3025	38363	0.295	55316		0.3025	16566	0.3025	25566		0.3025	29368	0.3025	38758		0.3025	38083	0.3025	54205		0.3025	23448	0.3025	32242		0.3025	11629	0.3025	16609
					0.305	10452	0.305	14856		0.305	38553	0.2975	55148		0.305	16549	0.305	25360		0.305	29376	0.305	38661		0.305	38081	0.305	54525		0.305	22961	0.305	32228		0.305	12025	0.305	16396
					0.3075	10249	0.3075	14810		0.3075	38134	0.3	54497		0.3075	16809	0.3075	25551		0.3075	29160	0.3075	38242		0.3075	37696	0.3075	53777		0.3075	23125	0.3075	32354		0.3075	11851	0.3075	16506
					0.31	10269	0.31	14734		0.31	38374	0.3025	54205		0.31	16496	0.31	25253		0.31	29116	0.31	38102		0.31	37311	0.31	53628		0.31	23287	0.31	32227		0.31	11627	0.31	16178
					0.3125	10075	0.3125	14750		0.3125	38046	0.305	54525		0.3125	16362	0.3125	25502		0.3125	29371	0.3125	38174		0.3125	37609	0.3125	54201		0.3125	22782	0.3125	31873		0.3125	11758	0.3125	16378
					0.315	10114	0.315	14665		0.315	38081	0.3075	53777		0.315	16181	0.315	24905		0.315	29279	0.315	38028		0.315	37354	0.315	53674		0.315	22698	0.315	32025		0.315	11355	0.315	15961
					0.3175	10025	0.3175	14626		0.3175	37686	0.31	53628		0.3175	16249	0.3175	24968		0.3175	28838	0.3175	38160		0.3175	37152	0.3175	53393		0.3175	22482	0.3175	31802		0.3175	11641	0.3175	16228
					0.32	9999	0.32	14512		0.32	37653	0.3125	54201		0.32	16047	0.32	24724		0.32	28786	0.32	37901		0.32	36471	0.32	53092		0.32	22735	0.32	31407		0.32	11467	0.32	16065
					0.3225	9910	0.3225	14369		0.3225	37221	0.315	53674		0.3225	16241	0.3225	24814		0.3225	28627	0.3225	37748		0.3225	36908	0.3225	53074		0.3225	22480	0.3225	31805		0.3225	11384	0.3225	15845
					0.325	9998	0.325	14425		0.325	37295	0.3175	53393		0.325	16143	0.325	24835		0.325	28567	0.325	37608		0.325	36549	0.325	53017		0.325	22195	0.325	31442		0.325	11029	0.325	15629
					0.3275	9841	0.3275	14239		0.3275	37477	0.32	53092		0.3275	15981	0.3275	24667		0.3275	28329	0.3275	37398		0.3275	36593	0.3275	52841		0.3275	21990	0.3275	30844		0.3275	11364	0.3275	15618
					0.33	9797	0.33	14109		0.33	37180	0.3225	53074		0.33	16073	0.33	24952		0.33	28628	0.33	37154		0.33	36415	0.33	52234		0.33	22071	0.33	30902		0.33	11076	0.33	15818
					0.3325	9628	0.3325	14087		0.3325	36723	0.325	53017		0.3325	15816	0.3325	24151		0.3325	28555	0.3325	37092		0.3325	36265	0.3325	51982		0.3325	21943	0.3325	31081		0.3325	11179	0.3325	15545
					0.335	9803	0.335	13826		0.335	37070	0.3275	52841		0.335	16062	0.335	24270		0.335	28213	0.335	37038		0.335	36040	0.335	52302		0.335	22099	0.335	30627		0.335	11243	0.335	15550
					0.3375	9739	0.3375	13867		0.3375	36576	0.33	52234		0.3375	15694	0.3375	24561		0.3375	28394	0.3375	36999		0.3375	36114	0.3375	52171		0.3375	21912	0.3375	30631		0.3375	10787	0.3375	15235
					0.34	9588	0.34	13969		0.34	36640	0.3325	51982		0.34	16095	0.34	24473		0.34	27812	0.34	36760		0.34	36121	0.34	51585		0.34	21674	0.34	30426		0.34	10992	0.34	15433
					0.3425	9584	0.3425	13642		0.3425	36449	0.335	52302		0.3425	15759	0.3425	24235		0.3425	27804	0.3425	36566		0.3425	35896	0.3425	51578		0.3425	21860	0.3425	30510		0.3425	10874	0.3425	15221
					0.345	9506	0.345	13823		0.345	36427	0.3375	52171		0.345	15776	0.345	23856		0.345	27645	0.345	36626		0.345	35973	0.345	51399		0.345	21415	0.345	30354		0.345	11015	0.345	15230
					0.3475	9699	0.3475	13696		0.3475	36328	0.34	51585		0.3475	15591	0.3475	24174		0.3475	27752	0.3475	36446		0.3475	35846	0.3475	50943		0.3475	21367	0.3475	29982		0.3475	10884	0.3475	14926
					0.35	9363	0.35	13442		0.35	36369	0.3425	51578		0.35	15748	0.35	23945		0.35	27600	0.35	36042		0.35	35209	0.35	50693		0.35	21346	0.35	30045		0.35	10736	0.35	14909
					0.3525	9197	0.3525	13309		0.3525	35988	0.345	51399		0.3525	15753	0.3525	23867		0.3525	27413	0.3525	36174		0.3525	35575	0.3525	51057		0.3525	21292	0.3525	29817		0.3525	10549	0.3525	14753
					0.355	9565	0.355	13659		0.355	35958	0.3475	50943		0.355	15606	0.355	23885		0.355	27332	0.355	36088		0.355	35361	0.355	50974		0.355	20996	0.355	29485		0.355	10621	0.355	14886
					0.3575	9298	0.3575	13561		0.3575	35595	0.35	50693		0.3575	15488	0.3575	23570		0.3575	27543	0.3575	35917		0.3575	35192	0.3575	50448		0.3575	21248	0.3575	29533		0.3575	10390	0.3575	14757
					0.36	9376	0.36	13339		0.36	35769	0.3525	51057		0.36	15301	0.36	23970		0.36	27314	0.36	35955		0.36	35023	0.36	50006		0.36	21180	0.36	29064		0.36	10477	0.36	14776
					0.3625	9397	0.3625	13405		0.3625	35783	0.355	50974		0.3625	15363	0.3625	23583		0.3625	27242	0.3625	35332		0.3625	34693	0.3625	50432		0.3625	20884	0.3625	29414		0.3625	10622	0.3625	14523
					0.365	9377	0.365	13196		0.365	35346	0.3575	50448		0.365	15260	0.365	23495		0.365	27000	0.365	35234		0.365	34621	0.365	49246		0.365	21079	0.365	28986		0.365	10511	0.365	14562
					0.3675	9080	0.3675	13178		0.3675	35372	0.36	50006		0.3675	15277	0.3675	23094		0.3675	26835	0.3675	35367		0.3675	34659	0.3675	49718		0.3675	20654	0.3675	29306		0.3675	10387	0.3675	14391
					0.37	9046	0.37	12854		0.37	34745	0.3625	50432		0.37	15184	0.37	22983		0.37	26913	0.37	35312		0.37	34375	0.37	49605		0.37	20549	0.37	28970		0.37	10392	0.37	14379
					0.3725	8994	0.3725	13057		0.3725	34944	0.365	49246		0.3725	15152	0.3725	23385		0.3725	26706	0.3725	35415		0.3725	34301	0.3725	49421		0.3725	20335	0.3725	28898		0.3725	10213	0.3725	14508
					0.375	9081	0.375	13087		0.375	35042	0.3675	49718		0.375	15139	0.375	23223		0.375	26485	0.375	35259		0.375	34259	0.375	49204		0.375	20348	0.375	28894		0.375	10162	0.375	14231
					0.3775	9006	0.3775	12799		0.3775	34719	0.37	49605		0.3775	15144	0.3775	23144		0.3775	26691	0.3775	34768		0.3775	34497	0.3775	48860		0.3775	20364	0.3775	28445		0.3775	10043	0.3775	14292
					0.38	9030	0.38	12862		0.38	34411	0.3725	49421		0.38	14946	0.38	23043		0.38	26569	0.38	34820		0.38	34302	0.38	49188		0.38	20175	0.38	28340		0.38	9997	0.38	14180
					0.3825	8934	0.3825	12667		0.3825	34686	0.375	49204		0.3825	15004	0.3825	23014		0.3825	26617	0.3825	34773		0.3825	33949	0.3825	48591		0.3825	20142	0.3825	28360		0.3825	10095	0.3825	14140
					0.385	8922	0.385	12905		0.385	34748	0.3775	48860		0.385	15062	0.385	22871		0.385	26534	0.385	34645		0.385	33916	0.385	48766		0.385	20476	0.385	28260		0.385	10201	0.385	14087
					0.3875	8835	0.3875	12730		0.3875	34328	0.38	49188		0.3875	14893	0.3875	22824		0.3875	26441	0.3875	34769		0.3875	33893	0.3875	48082		0.3875	20187	0.3875	27833		0.3875	9916	0.3875	13904
					0.39	8912	0.39	12691		0.39	34026	0.3825	48591		0.39	14917	0.39	22719		0.39	26147	0.39	34582		0.39	33857	0.39	48226		0.39	20029	0.39	27853		0.39	9923	0.39	13828
					0.3925	8710	0.3925	12649		0.3925	34149	0.385	48766		0.3925	14802	0.3925	22437		0.3925	26267	0.3925	34410		0.3925	33757	0.3925	48428		0.3925	20104	0.3925	27929		0.3925	9900	0.3925	13696
					0.395	8708	0.395	12418		0.395	33861	0.3875	48082		0.395	15083	0.395	22626		0.395	26116	0.395	34415		0.395	33510	0.395	48422		0.395	19931	0.395	27556		0.395	9852	0.395	13871
					0.3975	8784	0.3975	12499		0.3975	34338	0.39	48226		0.3975	14777	0.3975	22642		0.3975	26196	0.3975	34040		0.3975	33424	0.3975	48414		0.3975	19840	0.3975	27554		0.3975	9835	0.3975	13771
					0.4	8589	0.4	12287		0.4	34058	0.3925	48428		0.4	14728	0.4	22606		0.4	25909	0.4	34089		0.4	33070	0.4	47687		0.4	19889	0.4	27820		0.4	9805	0.4	13489
					0.4025	8861	0.4025	12189		0.4025	33947	0.395	48422		0.4025	14690	0.4025	22244		0.4025	26083	0.4025	34021		0.4025	32700	0.4025	47523		0.4025	19593	0.4025	27324		0.4025	9737	0.4025	13706
					0.405	8562	0.405	12323		0.405	33735	0.3975	48414		0.405	14705	0.405	22221		0.405	25880	0.405	34086		0.405	32681	0.405	47244		0.405	19587	0.405	27189		0.405	9763	0.405	13746
					0.4075	8622	0.4075	12370		0.4075	33725	0.4	47687		0.4075	14611	0.4075	22504		0.4075	25747	0.4075	33781		0.4075	33317	0.4075	47205		0.4075	19540	0.4075	27319		0.4075	9528	0.4075	13802
					0.41	8570	0.41	12185		0.41	33464	0.4025	47523		0.41	14708	0.41	22220		0.41	25459	0.41	33386		0.41	32923	0.41	47129		0.41	19470	0.41	26964		0.41	9603	0.41	13165
					0.4125	8669	0.4125	12009		0.4125	33421	0.405	47244		0.4125	14377	0.4125	22229		0.4125	25588	0.4125	33459		0.4125	32679	0.4125	46792		0.4125	19255	0.4125	27259		0.4125	9537	0.4125	13249
					0.415	8446	0.415	11863		0.415	32933	0.4075	47205		0.415	14513	0.415	22236		0.415	25731	0.415	33608		0.415	32456	0.415	46702		0.415	19214	0.415	26625		0.415	9325	0.415	13379
					0.4175	8386	0.4175	11990		0.4175	32633	0.41	47129		0.4175	14442	0.4175	22153		0.4175	25158	0.4175	33477		0.4175	32256	0.4175	46241		0.4175	19014	0.4175	27065		0.4175	9604	0.4175	13147
					0.42	8304	0.42	12161		0.42	32695	0.4125	46792		0.42	14362	0.42	22142		0.42	25372	0.42	33016		0.42	32408	0.42	46327		0.42	19344	0.42	26725		0.42	9378	0.42	13072
					0.4225	8335	0.4225	12014		0.4225	33011	0.415	46702		0.4225	14211	0.4225	21832		0.4225	25559	0.4225	32947		0.4225	31977	0.4225	46115		0.4225	19248	0.4225	26784		0.4225	9228	0.4225	13213
					0.425	8462	0.425	11959		0.425	32788	0.4175	46241		0.425	14160	0.425	21918		0.425	25110	0.425	32995		0.425	32107	0.425	46302		0.425	18961	0.425	26153		0.425	9236	0.425	13053
					0.4275	8064	0.4275	11799		0.4275	32552	0.42	46327		0.4275	14184	0.4275	21925		0.4275	25042	0.4275	32930		0.4275	32191	0.4275	46005		0.4275	18759	0.4275	26418		0.4275	9223	0.4275	13000
					0.43	8166	0.43	11863		0.43	32839	0.4225	46115		0.43	14242	0.43	21563		0.43	25352	0.43	32898		0.43	32034	0.43	45406		0.43	18506	0.43	26139		0.43	9258	0.43	13061
					0.4325	8141	0.4325	11766		0.4325	32535	0.425	46302		0.4325	14178	0.4325	21584		0.4325	25043	0.4325	32670		0.4325	31624	0.4325	45871		0.4325	18619	0.4325	26217		0.4325	9254	0.4325	12899
					0.435	8221	0.435	11867		0.435	32190	0.4275	46005		0.435	13821	0.435	21580		0.435	24690	0.435	32735		0.435	31976	0.435	45745		0.435	18709	0.435	26093		0.435	9120	0.435	12839
					0.4375	8169	0.4375	11633		0.4375	32358	0.43	45406		0.4375	14220	0.4375	21492		0.4375	24969	0.4375	32529		0.4375	32016	0.4375	45524		0.4375	18682	0.4375	26226		0.4375	9178	0.4375	12840
					0.44	8026	0.44	11780		0.44	32151	0.4325	45871		0.44	13866	0.44	21325		0.44	24625	0.44	32776		0.44	31341	0.44	45467		0.44	18777	0.44	26111		0.44	9094	0.44	12748
					0.4425	8090	0.4425	11696		0.4425	32000	0.435	45745		0.4425	14217	0.4425	21262		0.4425	24673	0.4425	32833		0.4425	31347	0.4425	45219		0.4425	18329	0.4425	25973		0.4425	8992	0.4425	12517
					0.445	8084	0.445	11456		0.445	31977	0.4375	45524		0.445	13933	0.445	21465		0.445	24535	0.445	32259		0.445	31406	0.445	45302		0.445	18561	0.445	25726		0.445	8938	0.445	12660
					0.4475	7972	0.4475	11411		0.4475	32132	0.44	45467		0.4475	13824	0.4475	21340		0.4475	24931	0.4475	32150		0.4475	31496	0.4475	45233		0.4475	18378	0.4475	25775		0.4475	8902	0.4475	12318
					0.45	7956	0.45	11244		0.45	32132	0.4425	45219		0.45	13894	0.45	21320		0.45	24268	0.45	31837		0.45	31296	0.45	45137		0.45	18240	0.45	25665		0.45	8972	0.45	12627
					0.4525	8101	0.4525	11414		0.4525	31493	0.445	45302		0.4525	13986	0.4525	21433		0.4525	24478	0.4525	32016		0.4525	30802	0.4525	44842		0.4525	18114	0.4525	25491		0.4525	8888	0.4525	12391
					0.455	8011	0.455	11390		0.455	31803	0.4475	45233		0.455	13913	0.455	21153		0.455	24473	0.455	32107		0.455	31098	0.455	44805		0.455	17793	0.455	25453		0.455	8911	0.455	12312
					0.4575	7883	0.4575	11262		0.4575	31652	0.45	45137		0.4575	13794	0.4575	20979		0.4575	24307	0.4575	31386		0.4575	30923	0.4575	44936		0.4575	18100	0.4575	25427		0.4575	8933	0.4575	12577
					0.46	7993	0.46	11147		0.46	31560	0.4525	44842		0.46	13698	0.46	20883		0.46	24293	0.46	31744		0.46	31251	0.46	44299		0.46	18150	0.46	25413		0.46	8670	0.46	12255
					0.4625	7984	0.4625	11148		0.4625	31240	0.455	44805		0.4625	13821	0.4625	21040		0.4625	24173	0.4625	31492		0.4625	30858	0.4625	44261		0.4625	17878	0.4625	25114		0.4625	8817	0.4625	12055
					0.465	7890	0.465	11217		0.465	31146	0.4575	44936		0.465	13605	0.465	20838		0.465	23899	0.465	31414		0.465	30488	0.465	44333		0.465	17759	0.465	25294		0.465	8764	0.465	12191
					0.4675	7817	0.4675	10899		0.4675	31217	0.46	44299		0.4675	13395	0.4675	21037		0.4675	24032	0.4675	31387		0.4675	30552	0.4675	43842		0.4675	17895	0.4675	24812		0.4675	8473	0.4675	12118
					0.47	7845	0.47	10870		0.47	31239	0.4625	44261		0.47	13807	0.47	20882		0.47	23969	0.47	31284		0.47	30546	0.47	43997		0.47	17822	0.47	24759		0.47	8601	0.47	11886
					0.4725	7583	0.4725	10876		0.4725	30955	0.465	44333		0.4725	13535	0.4725	20808		0.4725	24073	0.4725	31570		0.4725	30114	0.4725	43744		0.4725	17587	0.4725	24381		0.4725	8685	0.4725	11946
					0.475	7672	0.475	10814		0.475	30681	0.4675	43842		0.475	13383	0.475	20811		0.475	23824	0.475	31293		0.475	30096	0.475	43547		0.475	17689	0.475	24664		0.475	8704	0.475	11950
					0.4775	7634	0.4775	10831		0.4775	30984	0.47	43997		0.4775	13559	0.4775	20385		0.4775	23629	0.4775	31059		0.4775	30413	0.4775	43325		0.4775	17642	0.4775	24894		0.4775	8631	0.4775	11950
					0.48	7485	0.48	10980		0.48	30733	0.4725	43744		0.48	13476	0.48	20467		0.48	23527	0.48	30944		0.48	30055	0.48	43277		0.48	17585	0.48	24303		0.48	8639	0.48	11961
					0.4825	7529	0.4825	10741		0.4825	30538	0.475	43547		0.4825	13297	0.4825	20568		0.4825	23626	0.4825	31166		0.4825	29676	0.4825	43317		0.4825	17541	0.4825	24139		0.4825	8607	0.4825	11912
					0.485	7593	0.485	10877		0.485	30721	0.4775	43325		0.485	13399	0.485	20409		0.485	23807	0.485	31062		0.485	29797	0.485	42920		0.485	17269	0.485	24513		0.485	8499	0.485	11847
					0.4875	7371	0.4875	10804		0.4875	30429	0.48	43277		0.4875	13550	0.4875	20189		0.4875	23538	0.4875	31125		0.4875	29735	0.4875	42801		0.4875	17148	0.4875	24186		0.4875	8429	0.4875	11649
					0.49	7588	0.49	10575		0.49	30343	0.4825	43317		0.49	13347	0.49	20372		0.49	23719	0.49	30640		0.49	29732	0.49	42513		0.49	17219	0.49	24415		0.49	8479	0.49	11632
					0.4925	7428	0.4925	10573		0.4925	30001	0.485	42920		0.4925	13397	0.4925	20237		0.4925	23297	0.4925	30817		0.4925	29518	0.4925	42576		0.4925	16998	0.4925	23930		0.4925	8444	0.4925	11687
					0.495	7645	0.495	10547		0.495	29959	0.4875	42801		0.495	13176	0.495	20166		0.495	23267	0.495	30299		0.495	29441	0.495	42413		0.495	17123	0.495	23912		0.495	8242	0.495	11554
					0.4975	7446	0.4975	10536		0.4975	30078	0.49	42513		0.4975	13177	0.4975	19968		0.4975	23189	0.4975	30367		0.4975	29510	0.4975	42748		0.4975	17109	0.4975	23757		0.4975	8371	0.4975	11861
					0.5	7308	0.5	10566		0.5	30396	0.4925	42576		0.5	13295	0.5	20221		0.5	23287	0.5	30288		0.5	29196	0.5	42136		0.5	17284	0.5	24136		0.5	8161	0.5	11551
					0.5025	7421	0.5025	10494		0.5025	29938	0.495	42413		0.5025	12985	0.5025	20075		0.5025	23101	0.5025	30387		0.5025	29468	0.5025	42255		0.5025	16881	0.5025	23806		0.5025	8076	0.5025	11425
					0.505	7486	0.505	10425		0.505	29949	0.4975	42748		0.505	13108	0.505	19821		0.505	22990	0.505	30153		0.505	29251	0.505	41765		0.505	17117	0.505	23592		0.505	8125	0.505	11373
					0.5075	7489	0.5075	10328		0.5075	29617	0.5	42136		0.5075	13087	0.5075	19853		0.5075	22930	0.5075	30137		0.5075	29138	0.5075	41984		0.5075	17071	0.5075	23671		0.5075	8189	0.5075	11345
					0.51	7264	0.51	10474		0.51	29641	0.5025	42255		0.51	13056	0.51	20001		0.51	22626	0.51	30137		0.51	29029	0.51	42004		0.51	16819	0.51	23296		0.51	8105	0.51	11262
					0.5125	7131	0.5125	10315		0.5125	29593	0.505	41765		0.5125	13014	0.5125	19966		0.5125	22872	0.5125	30032		0.5125	29250	0.5125	42284		0.5125	16743	0.5125	23397		0.5125	8125	0.5125	11229
					0.515	7200	0.515	10242		0.515	29384	0.5075	41984		0.515	13027	0.515	19814		0.515	22444	0.515	29975		0.515	29167	0.515	41867		0.515	16771	0.515	23099		0.515	8105	0.515	11302
					0.5175	7252	0.5175	10234		0.5175	29333	0.51	42004		0.5175	12994	0.5175	19781		0.5175	22769	0.5175	29962		0.5175	28855	0.5175	41022		0.5175	16757	0.5175	23161		0.5175	7858	0.5175	11209
					0.52	7178	0.52	10326		0.52	29208	0.5125	42284		0.52	12904	0.52	19712		0.52	22580	0.52	29717		0.52	28732	0.52	41107		0.52	16404	0.52	23012		0.52	7975	0.52	11072
					0.5225	7087	0.5225	10066		0.5225	29133	0.515	41867		0.5225	12804	0.5225	19457		0.5225	22640	0.5225	29586		0.5225	28790	0.5225	41473		0.5225	16486	0.5225	22960		0.5225	7846	0.5225	11151
					0.525	7280	0.525	10212		0.525	28964	0.5175	41022		0.525	12812	0.525	19665		0.525	22537	0.525	29718		0.525	28998	0.525	41379		0.525	16406	0.525	22789		0.525	8065	0.525	10996
					0.5275	7165	0.5275	9869		0.5275	28934	0.52	41107		0.5275	12689	0.5275	19408		0.5275	22397	0.5275	29208		0.5275	28430	0.5275	41171		0.5275	16431	0.5275	22624		0.5275	7842	0.5275	11102
					0.53	7111	0.53	10283		0.53	28759	0.5225	41473		0.53	12827	0.53	19458		0.53	22634	0.53	29694		0.53	28701	0.53	41061		0.53	16412	0.53	22805		0.53	7990	0.53	11110
					0.5325	7060	0.5325	9781		0.5325	28750	0.525	41379		0.5325	12636	0.5325	19359		0.5325	22471	0.5325	29186		0.5325	28375	0.5325	40758		0.5325	16205	0.5325	22804		0.5325	7783	0.5325	10987
					0.535	6950	0.535	10072		0.535	28683	0.5275	41171		0.535	12437	0.535	19367		0.535	22486	0.535	29258		0.535	28373	0.535	41171		0.535	16398	0.535	22827		0.535	7665	0.535	10713
					0.5375	6960	0.5375	9927		0.5375	28868	0.53	41061		0.5375	12630	0.5375	19177		0.5375	22168	0.5375	28890		0.5375	28267	0.5375	40466		0.5375	16348	0.5375	22736		0.5375	7824	0.5375	10716
					0.54	6972	0.54	9853		0.54	28542	0.5325	40758		0.54	12591	0.54	19506		0.54	22201	0.54	29327		0.54	28183	0.54	40265		0.54	16307	0.54	22321		0.54	7824	0.54	10946
					0.5425	6979	0.5425	9854		0.5425	28647	0.535	41171		0.5425	12427	0.5425	19276		0.5425	22110	0.5425	28973		0.5425	27832	0.5425	40205		0.5425	15905	0.5425	22672		0.5425	7660	0.5425	10669
					0.545	6902	0.545	10045		0.545	28399	0.5375	40466		0.545	12653	0.545	19124		0.545	22140	0.545	29048		0.545	27775	0.545	40115		0.545	15987	0.545	22782		0.545	7691	0.545	10801
					0.5475	6800	0.5475	9900		0.5475	28337	0.54	40265		0.5475	12572	0.5475	19212		0.5475	22122	0.5475	28836		0.5475	27568	0.5475	40090		0.5475	15638	0.5475	22327		0.5475	7763	0.5475	10615
					0.55	6946	0.55	9956		0.55	28725	0.5425	40205		0.55	12361	0.55	19224		0.55	22260	0.55	28883		0.55	27862	0.55	40238		0.55	16141	0.55	22114		0.55	7606	0.55	10479
					0.5525	6718	0.5525	9800		0.5525	28239	0.545	40115		0.5525	12509	0.5525	19000		0.5525	21809	0.5525	28835		0.5525	27909	0.5525	39991		0.5525	16075	0.5525	22109		0.5525	7504	0.5525	10590
					0.555	6772	0.555	9725		0.555	28536	0.5475	40090		0.555	12437	0.555	18948		0.555	21905	0.555	28702		0.555	27420	0.555	39788		0.555	15949	0.555	21991		0.555	7707	0.555	10441
					0.5575	6799	0.5575	9616		0.5575	27950	0.55	40238		0.5575	12411	0.5575	18996		0.5575	21941	0.5575	28816		0.5575	27827	0.5575	39815		0.5575	15797	0.5575	22033		0.5575	7590	0.5575	10389
					0.56	6935	0.56	9520		0.56	28187	0.5525	39991		0.56	12404	0.56	18910		0.56	21759	0.56	28275		0.56	27925	0.56	39524		0.56	15772	0.56	22109		0.56	7553	0.56	10497
					0.5625	6779	0.5625	9579		0.5625	27982	0.555	39788		0.5625	12266	0.5625	18738		0.5625	21636	0.5625	28225		0.5625	27516	0.5625	39576		0.5625	15457	0.5625	21581		0.5625	7382	0.5625	10474
					0.565	6750	0.565	9513		0.565	27582	0.5575	39815		0.565	12131	0.565	18675		0.565	21946	0.565	28309		0.565	27667	0.565	39687		0.565	15766	0.565	21845		0.565	7481	0.565	10395
					0.5675	6715	0.5675	9461		0.5675	27762	0.56	39524		0.5675	12342	0.5675	19052		0.5675	21604	0.5675	27965		0.5675	27235	0.5675	39230		0.5675	15674	0.5675	21670		0.5675	7437	0.5675	10344
					0.57	6686	0.57	9460		0.57	28116	0.5625	39576		0.57	12385	0.57	18927		0.57	21539	0.57	28169		0.57	27265	0.57	39156		0.57	15489	0.57	21560		0.57	7484	0.57	10273
					0.5725	6602	0.5725	9427		0.5725	27506	0.565	39687		0.5725	12350	0.5725	18756		0.5725	21569	0.5725	28210		0.5725	27112	0.5725	38795		0.5725	15390	0.5725	21669		0.5725	7408	0.5725	10269
					0.575	6650	0.575	9446		0.575	27780	0.5675	39230		0.575	12241	0.575	18576		0.575	21344	0.575	27933		0.575	27189	0.575	39240		0.575	15263	0.575	21676		0.575	7431	0.575	10157
					0.5775	6578	0.5775	9322		0.5775	27431	0.57	39156		0.5775	12439	0.5775	18339		0.5775	21350	0.5775	28036		0.5775	27230	0.5775	38896		0.5775	15487	0.5775	21349		0.5775	7260	0.5775	10149
					0.58	6524	0.58	9248		0.58	27394	0.5725	38795		0.58	12203	0.58	18511		0.58	21246	0.58	28084		0.58	27307	0.58	39000		0.58	15271	0.58	21260		0.58	7288	0.58	10017
					0.5825	6603	0.5825	9198		0.5825	27364	0.575	39240		0.5825	12070	0.5825	18372		0.5825	21528	0.5825	28020		0.5825	26535	0.5825	39190		0.5825	15120	0.5825	21065		0.5825	7243	0.5825	10044
					0.585	6554	0.585	9184		0.585	27740	0.5775	38896		0.585	11960	0.585	18278		0.585	21385	0.585	27837		0.585	26665	0.585	38650		0.585	15224	0.585	21386		0.585	7246	0.585	10159
					0.5875	6421	0.5875	9248		0.5875	26991	0.58	39000		0.5875	12016	0.5875	18344		0.5875	20836	0.5875	27609		0.5875	26928	0.5875	38299		0.5875	15191	0.5875	20900		0.5875	7093	0.5875	10204
					0.59	6386	0.59	9199		0.59	27313	0.5825	39190		0.59	11896	0.59	18498		0.59	21366	0.59	27455		0.59	26739	0.59	38632		0.59	15135	0.59	21042		0.59	7272	0.59	10021
					0.5925	6442	0.5925	9195		0.5925	26975	0.585	38650		0.5925	11882	0.5925	18252		0.5925	20967	0.5925	27326		0.5925	26747	0.5925	38229		0.5925	15123	0.5925	20976		0.5925	7167	0.5925	10098
					0.595	6447	0.595	9279		0.595	27309	0.5875	38299		0.595	12001	0.595	18302		0.595	21075	0.595	27742		0.595	26613	0.595	38498		0.595	15158	0.595	21190		0.595	7133	0.595	9875
					0.5975	6471	0.5975	9084		0.5975	26988	0.59	38632		0.5975	11935	0.5975	18259		0.5975	21092	0.5975	27484		0.5975	26466	0.5975	38233		0.5975	15152	0.5975	21003		0.5975	7172	0.5975	9979
					0.6	6483	0.6	9185		0.6	26818	0.5925	38229		0.6	11911	0.6	18114		0.6	20931	0.6	27222		0.6	26878	0.6	38039		0.6	14818	0.6	21039		0.6	7095	0.6	10037
					0.6025	6399	0.6025	8986		0.6025	26666	0.595	38498		0.6025	11860	0.6025	18276		0.6025	20973	0.6025	27556		0.6025	26447	0.6025	37881		0.6025	14733	0.6025	20634		0.6025	7072	0.6025	9785
					0.605	6447	0.605	9029		0.605	26883	0.5975	38233		0.605	11864	0.605	18250		0.605	21061	0.605	27090		0.605	26552	0.605	37703		0.605	15061	0.605	20775		0.605	6991	0.605	9753
					0.6075	6459	0.6075	8887		0.6075	26491	0.6	38039		0.6075	11775	0.6075	18141		0.6075	20912	0.6075	27429		0.6075	26413	0.6075	38305		0.6075	14951	0.6075	20742		0.6075	7038	0.6075	9795
					0.61	6295	0.61	9068		0.61	26518	0.6025	37881		0.61	11697	0.61	17960		0.61	20544	0.61	27019		0.61	26057	0.61	37486		0.61	14872	0.61	20356		0.61	7040	0.61	9610
					0.6125	6318	0.6125	9062		0.6125	26598	0.605	37703		0.6125	11792	0.6125	17979		0.6125	20710	0.6125	26949		0.6125	26510	0.6125	37579		0.6125	14590	0.6125	20594		0.6125	6782	0.6125	9672
					0.615	6352	0.615	8817		0.615	26700	0.6075	38305		0.615	11789	0.615	17884		0.615	20948	0.615	26930		0.615	26053	0.615	37583		0.615	14506	0.615	20483		0.615	6917	0.615	9643
					0.6175	6313	0.6175	8767		0.6175	26818	0.61	37486		0.6175	11762	0.6175	17674		0.6175	20392	0.6175	26642		0.6175	26289	0.6175	37398		0.6175	14754	0.6175	20369		0.6175	7096	0.6175	9393
					0.62	6179	0.62	9014		0.62	26341	0.6125	37579		0.62	11603	0.62	18053		0.62	20232	0.62	26921		0.62	25950	0.62	37325		0.62	14639	0.62	20381		0.62	6980	0.62	9549
					0.6225	6195	0.6225	8817		0.6225	26343	0.615	37583		0.6225	11710	0.6225	17616		0.6225	20461	0.6225	26691		0.6225	26106	0.6225	36822		0.6225	14579	0.6225	20084		0.6225	6845	0.6225	9520
					0.625	6320	0.625	8912		0.625	26276	0.6175	37398		0.625	11740	0.625	17659		0.625	20406	0.625	26660		0.625	25850	0.625	37231		0.625	14517	0.625	20160		0.625	6806	0.625	9421
					0.6275	6266	0.6275	8785		0.6275	26387	0.62	37325		0.6275	11645	0.6275	17563		0.6275	20510	0.6275	26725		0.6275	25642	0.6275	36890		0.6275	14457	0.6275	20251		0.6275	6744	0.6275	9510
					0.63	6053	0.63	8585		0.63	26136	0.6225	36822		0.63	11494	0.63	17523		0.63	20353	0.63	26596		0.63	25453	0.63	37032		0.63	14360	0.63	20149		0.63	6829	0.63	9444
					0.6325	6142	0.6325	8682		0.6325	26108	0.625	37231		0.6325	11564	0.6325	17388		0.6325	20368	0.6325	26562		0.6325	25324	0.6325	36762		0.6325	14337	0.6325	19992		0.6325	6800	0.6325	9456
					0.635	6059	0.635	8638		0.635	25591	0.6275	36890		0.635	11544	0.635	17581		0.635	20173	0.635	26546		0.635	25512	0.635	36579		0.635	14318	0.635	20415		0.635	6804	0.635	9509
					0.6375	6118	0.6375	8654		0.6375	26046	0.63	37032		0.6375	11709	0.6375	17509		0.6375	20144	0.6375	26433		0.6375	25759	0.6375	36488		0.6375	14355	0.6375	19842		0.6375	6845	0.6375	9322
					0.64	6030	0.64	8681		0.64	25884	0.6325	36762		0.64	11616	0.64	17530		0.64	20187	0.64	26171		0.64	25532	0.64	36475		0.64	14059	0.64	19760		0.64	6818	0.64	9556
					0.6425	6020	0.6425	8513		0.6425	25648	0.635	36579		0.6425	11570	0.6425	17403		0.6425	20348	0.6425	26580		0.6425	25304	0.6425	36490		0.6425	14192	0.6425	19732		0.6425	6761	0.6425	9407
					0.645	6123	0.645	8543		0.645	25300	0.6375	36488		0.645	11365	0.645	17667		0.645	20027	0.645	26381		0.645	25415	0.645	36674		0.645	13931	0.645	19990		0.645	6638	0.645	9328
					0.6475	6025	0.6475	8606		0.6475	25787	0.64	36475		0.6475	11399	0.6475	17458		0.6475	20134	0.6475	26320		0.6475	25467	0.6475	36416		0.6475	14156	0.6475	19637		0.6475	6638	0.6475	9191
					0.65	6106	0.65	8596		0.65	25493	0.6425	36490		0.65	11246	0.65	17325		0.65	20074	0.65	25972		0.65	25212	0.65	35726		0.65	14123	0.65	19463		0.65	6676	0.65	9356
					0.6525	5863	0.6525	8339		0.6525	25533	0.645	36674		0.6525	11360	0.6525	17421		0.6525	19960	0.6525	25793		0.6525	25524	0.6525	35955		0.6525	14139	0.6525	19772		0.6525	6488	0.6525	9193
					0.655	5940	0.655	8426		0.655	25333	0.6475	36416		0.655	11195	0.655	17058		0.655	20088	0.655	25942		0.655	24910	0.655	36097		0.655	13969	0.655	19618		0.655	6586	0.655	9334
					0.6575	6094	0.6575	8438		0.6575	25473	0.65	35726		0.6575	11284	0.6575	17174		0.6575	19677	0.6575	25665		0.6575	24832	0.6575	35846		0.6575	13828	0.6575	19620		0.6575	6539	0.6575	9126
					0.66	5886	0.66	8410		0.66	25199	0.6525	35955		0.66	11359	0.66	17150		0.66	19847	0.66	25869		0.66	24982	0.66	35983		0.66	14119	0.66	19251		0.66	6487	0.66	9040
					0.6625	5867	0.6625	8274		0.6625	25292	0.655	36097		0.6625	11273	0.6625	17152		0.6625	19602	0.6625	26168		0.6625	24928	0.6625	35777		0.6625	13670	0.6625	19489		0.6625	6619	0.6625	9139
					0.665	5901	0.665	8333		0.665	25236	0.6575	35846		0.665	11022	0.665	17058		0.665	19652	0.665	25951		0.665	25192	0.665	35533		0.665	13935	0.665	19303		0.665	6517	0.665	9044
					0.6675	5869	0.6675	8323		0.6675	25305	0.66	35983		0.6675	11278	0.6675	17059		0.6675	19605	0.6675	25699		0.6675	24546	0.6675	35512		0.6675	13861	0.6675	19393		0.6675	6501	0.6675	9137
					0.67	5920	0.67	8181		0.67	25119	0.6625	35777		0.67	11153	0.67	17253		0.67	19520	0.67	25574		0.67	24996	0.67	35762		0.67	13666	0.67	19043		0.67	6568	0.67	9104
					0.6725	5740	0.6725	8417		0.6725	24961	0.665	35533		0.6725	11174	0.6725	17081		0.6725	19724	0.6725	25259		0.6725	24608	0.6725	35697		0.6725	13872	0.6725	19427		0.6725	6379	0.6725	8958
					0.675	5882	0.675	8248		0.675	24886	0.6675	35512		0.675	11063	0.675	16757		0.675	19538	0.675	25451		0.675	24485	0.675	35109		0.675	13461	0.675	18976		0.675	6321	0.675	8906
					0.6775	5718	0.6775	8153		0.6775	24947	0.67	35762		0.6775	11108	0.6775	16870		0.6775	19497	0.6775	25374		0.6775	24497	0.6775	35084		0.6775	13771	0.6775	18891		0.6775	6510	0.6775	8965
					0.68	5777	0.68	8289		0.68	24606	0.6725	35697		0.68	11207	0.68	16895		0.68	19462	0.68	25246		0.68	24649	0.68	35052		0.68	13640	0.68	19098		0.68	6294	0.68	8835
					0.6825	5705	0.6825	8221		0.6825	24709	0.675	35109		0.6825	11109	0.6825	16709		0.6825	19097	0.6825	25423		0.6825	24532	0.6825	34822		0.6825	13630	0.6825	18639		0.6825	6545	0.6825	8796
					0.685	5685	0.685	8210		0.685	24805	0.6775	35084		0.685	11096	0.685	16901		0.685	19452	0.685	25122		0.685	24529	0.685	34636		0.685	13316	0.685	18810		0.685	6382	0.685	8759
					0.6875	5795	0.6875	8016		0.6875	24542	0.68	35052		0.6875	11064	0.6875	16661		0.6875	19286	0.6875	25358		0.6875	24401	0.6875	35009		0.6875	13461	0.6875	18843		0.6875	6431	0.6875	8808
					0.69	5808	0.69	8035		0.69	24352	0.6825	34822		0.69	10955	0.69	16599		0.69	19377	0.69	25123		0.69	24313	0.69	34768		0.69	13487	0.69	18775		0.69	6308	0.69	8932
					0.6925	5774	0.6925	8129		0.6925	24565	0.685	34636		0.6925	11126	0.6925	16386		0.6925	19197	0.6925	25023		0.6925	24227	0.6925	34286		0.6925	13572	0.6925	18812		0.6925	6313	0.6925	8792
					0.695	5456	0.695	8124		0.695	24543	0.6875	35009		0.695	10756	0.695	16843		0.695	19463	0.695	25033		0.695	24037	0.695	34664		0.695	13266	0.695	18674		0.695	6171	0.695	8745
					0.6975	5667	0.6975	7920		0.6975	24227	0.69	34768		0.6975	11078	0.6975	16572		0.6975	19160	0.6975	25048		0.6975	24441	0.6975	34670		0.6975	13342	0.6975	18665		0.6975	6193	0.6975	8633
					0.7	5673	0.7	7975		0.7	24360	0.6925	34286		0.7	10821	0.7	16520		0.7	19003	0.7	25029		0.7	23999	0.7	34543		0.7	13445	0.7	18697		0.7	6240	0.7	8696
					0.7025	5445	0.7025	7984		0.7025	24342	0.695	34664		0.7025	10863	0.7025	16512		0.7025	18826	0.7025	24821		0.7025	24031	0.7025	34426		0.7025	13459	0.7025	18814		0.7025	6096	0.7025	8863
					0.705	5688	0.705	7957		0.705	24565	0.6975	34670		0.705	10837	0.705	16586		0.705	18913	0.705	24803		0.705	23858	0.705	34344		0.705	13261	0.705	18634		0.705	6123	0.705	8611
					0.7075	5567	0.7075	7903		0.7075	24200	0.7	34543		0.7075	10920	0.7075	16530		0.7075	18901	0.7075	24818		0.7075	23952	0.7075	34234		0.7075	13102	0.7075	18501		0.7075	6117	0.7075	8646
					0.71	5627	0.71	7835		0.71	24104	0.7025	34426		0.71	10761	0.71	16556		0.71	18845	0.71	24905		0.71	23846	0.71	34222		0.71	13277	0.71	18468		0.71	6115	0.71	8576
					0.7125	5540	0.7125	7836		0.7125	23901	0.705	34344		0.7125	10672	0.7125	16358		0.7125	18775	0.7125	24775		0.7125	23772	0.7125	34272		0.7125	13096	0.7125	18316		0.7125	6204	0.7125	8537
					0.715	5592	0.715	7796		0.715	24221	0.7075	34234		0.715	10867	0.715	16566		0.715	18568	0.715	24862		0.715	23508	0.715	34203		0.715	13319	0.715	18515		0.715	6127	0.715	8483
					0.7175	5463	0.7175	7823		0.7175	24047	0.71	34222		0.7175	10664	0.7175	15989		0.7175	18827	0.7175	24530		0.7175	23958	0.7175	33986		0.7175	13128	0.7175	18042		0.7175	5992	0.7175	8477
					0.72	5408	0.72	7631		0.72	24130	0.7125	34272		0.72	10506	0.72	15967		0.72	18665	0.72	24530		0.72	23473	0.72	33663		0.72	12992	0.72	18216		0.72	6078	0.72	8540
					0.7225	5480	0.7225	7759		0.7225	23648	0.715	34203		0.7225	10609	0.7225	16321		0.7225	18440	0.7225	24387		0.7225	23725	0.7225	33978		0.7225	13147	0.7225	17949		0.7225	6070	0.7225	8485
					0.725	5500	0.725	7701		0.725	24097	0.7175	33986		0.725	10624	0.725	16200		0.725	18758	0.725	24326		0.725	23512	0.725	33945		0.725	12899	0.725	18104		0.725	5997	0.725	8362
					0.7275	5483	0.7275	7720		0.7275	23798	0.72	33663		0.7275	10554	0.7275	15887		0.7275	18546	0.7275	24284		0.7275	23154	0.7275	33478		0.7275	12919	0.7275	18031		0.7275	5890	0.7275	8310
					0.73	5436	0.73	7703		0.73	23703	0.7225	33978		0.73	10494	0.73	16285		0.73	18394	0.73	24200		0.73	23163	0.73	33720		0.73	12944	0.73	17969		0.73	6018	0.73	8466
					0.7325	5489	0.7325	7500		0.7325	23692	0.725	33945		0.7325	10418	0.7325	16347		0.7325	18373	0.7325	24251		0.7325	23653	0.7325	33506		0.7325	12851	0.7325	17941		0.7325	6162	0.7325	8328
					0.735	5440	0.735	7658		0.735	23264	0.7275	33478		0.735	10473	0.735	15978		0.735	18534	0.735	24171		0.735	23115	0.735	33487		0.735	12820	0.735	18079		0.735	6044	0.735	8204
					0.7375	5364	0.7375	7506		0.7375	23359	0.73	33720		0.7375	10370	0.7375	15845		0.7375	18453	0.7375	24222		0.7375	23181	0.7375	33431		0.7375	12820	0.7375	17830		0.7375	5979	0.7375	8205
					0.74	5411	0.74	7554		0.74	23234	0.7325	33506		0.74	10231	0.74	15817		0.74	18279	0.74	24054		0.74	23230	0.74	33267		0.74	12764	0.74	17715		0.74	5972	0.74	8193
					0.7425	5181	0.7425	7518		0.7425	23361	0.735	33487		0.7425	10428	0.7425	16139		0.7425	18279	0.7425	24151		0.7425	23094	0.7425	33694		0.7425	12602	0.7425	17789		0.7425	5912	0.7425	8297
					0.745	5260	0.745	7636		0.745	23410	0.7375	33431		0.745	10433	0.745	16000		0.745	18360	0.745	23754		0.745	23313	0.745	33074		0.745	12705	0.745	17633		0.745	5915	0.745	8045
					0.7475	5172	0.7475	7246		0.7475	23447	0.74	33267		0.7475	10296	0.7475	15931		0.7475	18394	0.7475	24222		0.7475	22954	0.7475	33145		0.7475	12798	0.7475	17483		0.7475	5867	0.7475	8241
					0.75	5293	0.75	7519		0.75	23158	0.7425	33694		0.75	10188	0.75	16186		0.75	18185	0.75	23984		0.75	22834	0.75	33108		0.75	12494	0.75	17470		0.75	5906	0.75	8256
					0.7525	5238	0.7525	7483		0.7525	23077	0.745	33074		0.7525	10335	0.7525	16111		0.7525	18231	0.7525	23548		0.7525	22817	0.7525	32961		0.7525	12466	0.7525	17648		0.7525	5754	0.7525	8060
					0.755	5246	0.755	7364		0.755	23360	0.7475	33145		0.755	10372	0.755	15875		0.755	18090	0.755	23839		0.755	22556	0.755	32829		0.755	12639	0.755	17473		0.755	5635	0.755	8207
					0.7575	5304	0.7575	7527		0.7575	23125	0.75	33108		0.7575	10502	0.7575	15634		0.7575	18376	0.7575	23635		0.7575	22770	0.7575	32765		0.7575	12597	0.7575	17387		0.7575	5833	0.7575	8144
					0.76	5215	0.76	7424		0.76	23065	0.7525	32961		0.76	10358	0.76	15887		0.76	18144	0.76	23621		0.76	22658	0.76	32972		0.76	12586	0.76	17465		0.76	5726	0.76	7931
					0.7625	5159	0.7625	7390		0.7625	22899	0.755	32829		0.7625	10473	0.7625	15489		0.7625	18072	0.7625	23736		0.7625	22846	0.7625	32763		0.7625	12448	0.7625	17358		0.7625	5685	0.7625	8086
					0.765	5186	0.765	7267		0.765	22962	0.7575	32765		0.765	10211	0.765	15718		0.765	17916	0.765	23603		0.765	22662	0.765	32452		0.765	12532	0.765	17481		0.765	5732	0.765	7968
					0.7675	5121	0.7675	7253		0.7675	22813	0.76	32972		0.7675	10306	0.7675	15636		0.7675	18175	0.7675	23195		0.7675	22602	0.7675	32692		0.7675	12568	0.7675	17107		0.7675	5855	0.7675	7795
					0.77	5068	0.77	7248		0.77	22771	0.7625	32763		0.77	10210	0.77	15639		0.77	17874	0.77	23316		0.77	22305	0.77	32403		0.77	12133	0.77	17436		0.77	5827	0.77	7816
					0.7725	5271	0.7725	7300		0.7725	22725	0.765	32452		0.7725	9988	0.7725	15576		0.7725	17925	0.7725	23226		0.7725	22527	0.7725	32401		0.7725	12311	0.7725	17102		0.7725	5697	0.7725	7766
					0.775	5185	0.775	7286		0.775	22862	0.7675	32692		0.775	10009	0.775	15559		0.775	17884	0.775	23047		0.775	22423	0.775	32184		0.775	12088	0.775	17166		0.775	5615	0.775	7885
					0.7775	5111	0.7775	7072		0.7775	22541	0.77	32403		0.7775	9918	0.7775	15647		0.7775	17812	0.7775	23167		0.7775	22622	0.7775	32083		0.7775	12177	0.7775	17164		0.7775	5685	0.7775	7894
					0.78	5050	0.78	7086		0.78	22661	0.7725	32401		0.78	10096	0.78	15595		0.78	17732	0.78	23158		0.78	22384	0.78	31830		0.78	12123	0.78	16760		0.78	5690	0.78	7880
					0.7825	4993	0.7825	7288		0.7825	22654	0.775	32184		0.7825	10050	0.7825	15336		0.7825	17815	0.7825	23301		0.7825	22067	0.7825	32167		0.7825	12302	0.7825	17092		0.7825	5492	0.7825	7729
					0.785	5018	0.785	7043		0.785	22573	0.7775	32083		0.785	10069	0.785	15441		0.785	18003	0.785	22990		0.785	22270	0.785	32177		0.785	12210	0.785	17000		0.785	5624	0.785	7853
					0.7875	5049	0.7875	7225		0.7875	22530	0.78	31830		0.7875	10087	0.7875	15330		0.7875	17631	0.7875	22841		0.7875	22467	0.7875	31888		0.7875	12041	0.7875	16947		0.7875	5631	0.7875	7805
					0.79	5131	0.79	7041		0.79	22287	0.7825	32167		0.79	10040	0.79	15395		0.79	17589	0.79	23274		0.79	22147	0.79	32217		0.79	12194	0.79	17044		0.79	5569	0.79	7676
					0.7925	5033	0.7925	7130		0.7925	22387	0.785	32177		0.7925	10190	0.7925	15465		0.7925	17576	0.7925	22979		0.7925	22228	0.7925	31846		0.7925	12160	0.7925	16859		0.7925	5563	0.7925	7712
					0.795	5156	0.795	7052		0.795	22449	0.7875	31888		0.795	9865	0.795	15413		0.795	17607	0.795	22843		0.795	22080	0.795	31763		0.795	11899	0.795	16878		0.795	5628	0.795	7734
					0.7975	4988	0.7975	7020		0.7975	22176	0.79	32217		0.7975	10104	0.7975	15407		0.7975	17482	0.7975	22715		0.7975	22031	0.7975	31522		0.7975	11873	0.7975	16714		0.7975	5537	0.7975	7737
					0.8	5028	0.8	7058		0.8	22124	0.7925	31846		0.8	10064	0.8	15253		0.8	17538	0.8	22849		0.8	22005	0.8	31437		0.8	11819	0.8	16742		0.8	5472	0.8	7636
					0.8025	5122	0.8025	6967		0.8025	22141	0.795	31763		0.8025	10106	0.8025	15101		0.8025	17290	0.8025	22794		0.8025	21789	0.8025	31348		0.8025	12050	0.8025	16478		0.8025	5526	0.8025	7525
					0.805	4889	0.805	6896		0.805	21899	0.7975	31522		0.805	9758	0.805	15250		0.805	17624	0.805	22879		0.805	22055	0.805	31465		0.805	11892	0.805	16615		0.805	5508	0.805	7582
					0.8075	4961	0.8075	6880		0.8075	21909	0.8	31437		0.8075	9887	0.8075	15030		0.8075	17402	0.8075	22768		0.8075	21783	0.8075	31330		0.8075	11830	0.8075	16702		0.8075	5532	0.8075	7561
					0.81	4907	0.81	7024		0.81	21788	0.8025	31348		0.81	9773	0.81	15063		0.81	17555	0.81	22603		0.81	21956	0.81	31216		0.81	11769	0.81	16612		0.81	5345	0.81	7590
					0.8125	4902	0.8125	6937		0.8125	21927	0.805	31465		0.8125	9845	0.8125	15107		0.8125	17176	0.8125	22536		0.8125	21921	0.8125	31047		0.8125	11817	0.8125	16367		0.8125	5610	0.8125	7714
					0.815	4892	0.815	6973		0.815	21981	0.8075	31330		0.815	9953	0.815	15123		0.815	17379	0.815	22563		0.815	21930	0.815	30958		0.815	11751	0.815	16584		0.815	5371	0.815	7569
					0.8175	4903	0.8175	6935		0.8175	21554	0.81	31216		0.8175	9901	0.8175	15171		0.8175	17231	0.8175	22479		0.8175	21542	0.8175	31020		0.8175	11745	0.8175	16528		0.8175	5389	0.8175	7424
					0.82	4835	0.82	6816		0.82	21589	0.8125	31047		0.82	9890	0.82	15072		0.82	17367	0.82	22487		0.82	21626	0.82	31282		0.82	11572	0.82	16440		0.82	5412	0.82	7536
					0.8225	4768	0.8225	6869		0.8225	21652	0.815	30958		0.8225	9936	0.8225	14940		0.8225	17200	0.8225	22468		0.8225	21572	0.8225	30830		0.8225	11690	0.8225	16243		0.8225	5374	0.8225	7495
					0.825	4748	0.825	6831		0.825	21661	0.8175	31020		0.825	9705	0.825	14898		0.825	16992	0.825	22283		0.825	21292	0.825	30898		0.825	11779	0.825	16444		0.825	5243	0.825	7420
					0.8275	4920	0.8275	6931		0.8275	21611	0.82	31282		0.8275	9766	0.8275	14903		0.8275	17269	0.8275	22460		0.8275	21337	0.8275	30645		0.8275	11647	0.8275	16220		0.8275	5382	0.8275	7412
					0.83	4862	0.83	6823		0.83	21544	0.8225	30830		0.83	9703	0.83	14819		0.83	17047	0.83	22063		0.83	21359	0.83	30869		0.83	11449	0.83	16114		0.83	5372	0.83	7165
					0.8325	4787	0.8325	6734		0.8325	21581	0.825	30898		0.8325	9699	0.8325	14836		0.8325	17021	0.8325	22244		0.8325	21435	0.8325	30762		0.8325	11479	0.8325	16138		0.8325	5306	0.8325	7347
					0.835	4898	0.835	6805		0.835	21399	0.8275	30645		0.835	9712	0.835	14677		0.835	17063	0.835	22229		0.835	21474	0.835	30714		0.835	11413	0.835	16303		0.835	5258	0.835	7389
					0.8375	4880	0.8375	6620		0.8375	21141	0.83	30869		0.8375	9687	0.8375	14779		0.8375	17038	0.8375	22097		0.8375	21544	0.8375	30436		0.8375	11514	0.8375	15931		0.8375	5257	0.8375	7502
					0.84	4726	0.84	6662		0.84	21510	0.8325	30762		0.84	9551	0.84	14670		0.84	16817	0.84	21892		0.84	21293	0.84	30659		0.84	11417	0.84	16180		0.84	5299	0.84	7330
					0.8425	4630	0.8425	6503		0.8425	20968	0.835	30714		0.8425	9603	0.8425	14575		0.8425	16994	0.8425	22171		0.8425	21090	0.8425	30639		0.8425	11507	0.8425	16060		0.8425	5238	0.8425	7160
					0.845	4823	0.845	6695		0.845	21548	0.8375	30436		0.845	9499	0.845	14634		0.845	16881	0.845	22271		0.845	21000	0.845	30493		0.845	11450	0.845	15915		0.845	5247	0.845	7117
					0.8475	4866	0.8475	6667		0.8475	21004	0.84	30659		0.8475	9646	0.8475	14652		0.8475	17071	0.8475	21903		0.8475	21353	0.8475	30309		0.8475	11375	0.8475	15820		0.8475	5140	0.8475	7214
					0.85	4585	0.85	6615		0.85	21281	0.8425	30639		0.85	9542	0.85	14613		0.85	16674	0.85	21732		0.85	20868	0.85	30295		0.85	11269	0.85	16114		0.85	5171	0.85	7318
					0.8525	4628	0.8525	6701		0.8525	20985	0.845	30493		0.8525	9658	0.8525	14724		0.8525	16669	0.8525	21827		0.8525	20916	0.8525	30137		0.8525	11534	0.8525	16075		0.8525	5157	0.8525	7243
					0.855	4632	0.855	6717		0.855	21061	0.8475	30309		0.855	9476	0.855	14440		0.855	16637	0.855	21884		0.855	21294	0.855	30082		0.855	11429	0.855	15890		0.855	4976	0.855	7162
					0.8575	4770	0.8575	6527		0.8575	20755	0.85	30295		0.8575	9661	0.8575	14339		0.8575	16676	0.8575	21840		0.8575	21014	0.8575	30284		0.8575	11045	0.8575	15764		0.8575	5112	0.8575	7124
					0.86	4595	0.86	6534		0.86	21333	0.8525	30137		0.86	9148	0.86	14503		0.86	16857	0.86	21695		0.86	20970	0.86	29991		0.86	11388	0.86	15565		0.86	5273	0.86	7123
					0.8625	4628	0.8625	6572		0.8625	21030	0.855	30082		0.8625	9397	0.8625	14524		0.8625	16758	0.8625	21555		0.8625	20570	0.8625	29783		0.8625	11233	0.8625	15799		0.8625	5195	0.8625	6969
					0.865	4701	0.865	6449		0.865	21074	0.8575	30284		0.865	9482	0.865	14366		0.865	16475	0.865	21602		0.865	20809	0.865	29819		0.865	11215	0.865	15814		0.865	5111	0.865	7247
					0.8675	4584	0.8675	6459		0.8675	20628	0.86	29991		0.8675	9509	0.8675	14454		0.8675	16743	0.8675	21513		0.8675	20443	0.8675	29649		0.8675	11054	0.8675	15595		0.8675	5097	0.8675	7006
					0.87	4615	0.87	6318		0.87	20796	0.8625	29783		0.87	9343	0.87	14293		0.87	16578	0.87	21814		0.87	20518	0.87	30183		0.87	11040	0.87	15450		0.87	5187	0.87	7223
					0.8725	4523	0.8725	6349		0.8725	21032	0.865	29819		0.8725	9306	0.8725	14406		0.8725	16521	0.8725	21459		0.8725	20595	0.8725	29891		0.8725	11047	0.8725	15392		0.8725	5003	0.8725	6920
					0.875	4575	0.875	6536		0.875	20458	0.8675	29649		0.875	9304	0.875	14474		0.875	16286	0.875	21643		0.875	20689	0.875	30039		0.875	11002	0.875	15247		0.875	5093	0.875	7106
					0.8775	4592	0.8775	6421		0.8775	20675	0.87	30183		0.8775	9260	0.8775	14465		0.8775	16629	0.8775	21397		0.8775	20367	0.8775	29598		0.8775	11116	0.8775	15427		0.8775	5053	0.8775	7102
					0.88	4544	0.88	6294		0.88	20682	0.8725	29891		0.88	9162	0.88	14454		0.88	16397	0.88	21506		0.88	20871	0.88	29722		0.88	10963	0.88	15352		0.88	4996	0.88	7005
					0.8825	4585	0.8825	6435		0.8825	20589	0.875	30039		0.8825	9223	0.8825	14211		0.8825	16393	0.8825	21416		0.8825	20634	0.8825	29389		0.8825	10921	0.8825	15268		0.8825	5008	0.8825	7017
					0.885	4508	0.885	6321		0.885	20361	0.8775	29598		0.885	9217	0.885	14272		0.885	16239	0.885	21540		0.885	20496	0.885	29360		0.885	11035	0.885	15401		0.885	5061	0.885	7053
					0.8875	4511	0.8875	6363		0.8875	20662	0.88	29722		0.8875	9172	0.8875	14271		0.8875	16061	0.8875	21283		0.8875	20500	0.8875	29383		0.8875	10784	0.8875	15509		0.8875	5150	0.8875	6868
					0.89	4401	0.89	6220		0.89	20291	0.8825	29389		0.89	9356	0.89	14116		0.89	16239	0.89	20995		0.89	20564	0.89	29250		0.89	10955	0.89	15450		0.89	5036	0.89	6963
					0.8925	4456	0.8925	6389		0.8925	20364	0.885	29360		0.8925	9295	0.8925	14300		0.8925	16266	0.8925	20980		0.8925	20216	0.8925	29146		0.8925	10830	0.8925	15337		0.8925	4918	0.8925	6924
					0.895	4570	0.895	6230		0.895	20347	0.8875	29383		0.895	9195	0.895	14173		0.895	16338	0.895	21216		0.895	20240	0.895	29174		0.895	10795	0.895	15271		0.895	4938	0.895	6841
					0.8975	4417	0.8975	6482		0.8975	20392	0.89	29250		0.8975	9102	0.8975	14064		0.8975	16108	0.8975	21346		0.8975	20244	0.8975	29322		0.8975	10879	0.8975	15288		0.8975	4893	0.8975	6892
					0.9	4456	0.9	6243		0.9	20523	0.8925	29146		0.9	9229	0.9	13783		0.9	16084	0.9	21124		0.9	19998	0.9	29066		0.9	10628	0.9	15173		0.9	4885	0.9	6884
					0.9025	4471	0.9025	6276		0.9025	20166	0.895	29174		0.9025	9180	0.9025	14007		0.9025	16133	0.9025	21084		0.9025	20233	0.9025	28841		0.9025	10963	0.9025	15183		0.9025	4862	0.9025	6657
					0.905	4336	0.905	6055		0.905	20269	0.8975	29322		0.905	9136	0.905	13938		0.905	16111	0.905	20967		0.905	20071	0.905	29017		0.905	10663	0.905	15126		0.905	4835	0.905	6973
					0.9075	4435	0.9075	6110		0.9075	20184	0.9	29066		0.9075	9259	0.9075	13903		0.9075	15848	0.9075	21040		0.9075	20123	0.9075	28780		0.9075	10961	0.9075	14935		0.9075	4937	0.9075	6758
					0.91	4413	0.91	6237		0.91	20007	0.9025	28841		0.91	9195	0.91	13865		0.91	16154	0.91	20456		0.91	20151	0.91	28922		0.91	10585	0.91	15260		0.91	4902	0.91	6833
					0.9125	4319	0.9125	6271		0.9125	20148	0.905	29017		0.9125	9104	0.9125	13837		0.9125	15739	0.9125	20901		0.9125	20125	0.9125	28630		0.9125	10410	0.9125	14950		0.9125	4808	0.9125	6821
					0.915	4481	0.915	6112		0.915	20152	0.9075	28780		0.915	8983	0.915	13699		0.915	16065	0.915	20852		0.915	19783	0.915	28636		0.915	10638	0.915	14712		0.915	4883	0.915	6692
					0.9175	4289	0.9175	6187		0.9175	19966	0.91	28922		0.9175	8949	0.9175	13798		0.9175	16065	0.9175	20530		0.9175	20088	0.9175	28705		0.9175	10841	0.9175	15011		0.9175	4868	0.9175	6843
					0.92	4401	0.92	6170		0.92	19987	0.9125	28630		0.92	9067	0.92	13869		0.92	16092	0.92	20520		0.92	20193	0.92	28654		0.92	10551	0.92	14970		0.92	4801	0.92	6842
					0.9225	4473	0.9225	6088		0.9225	19677	0.915	28636		0.9225	8994	0.9225	13630		0.9225	15958	0.9225	20722		0.9225	19845	0.9225	28348		0.9225	10613	0.9225	14827		0.9225	4787	0.9225	6841
					0.925	4387	0.925	6130		0.925	19717	0.9175	28705		0.925	9062	0.925	13789		0.925	15535	0.925	20876		0.925	19951	0.925	28529		0.925	10556	0.925	14918		0.925	4746	0.925	6591
					0.9275	4282	0.9275	6021		0.9275	19851	0.92	28654		0.9275	9022	0.9275	13925		0.9275	15731	0.9275	20553		0.9275	19706	0.9275	28190		0.9275	10472	0.9275	14676		0.9275	4769	0.9275	6636
					0.93	4352	0.93	6165		0.93	19903	0.9225	28348		0.93	8865	0.93	13737		0.93	15995	0.93	20448		0.93	19575	0.93	28182		0.93	10465	0.93	14912		0.93	4937	0.93	6690
					0.9325	4253	0.9325	6212		0.9325	19751	0.925	28529		0.9325	8775	0.9325	13462		0.9325	15709	0.9325	20858		0.9325	19671	0.9325	28081		0.9325	10459	0.9325	14504		0.9325	4791	0.9325	6638
					0.935	4351	0.935	6200		0.935	19677	0.9275	28190		0.935	8986	0.935	13543		0.935	15733	0.935	20479		0.935	19738	0.935	27998		0.935	10539	0.935	14603		0.935	4631	0.935	6434
					0.9375	4319	0.9375	6045		0.9375	19643	0.93	28182		0.9375	8783	0.9375	13766		0.9375	15763	0.9375	20592		0.9375	19673	0.9375	28018		0.9375	10395	0.9375	14406		0.9375	4837	0.9375	6508
					0.94	4346	0.94	5747		0.94	19588	0.9325	28081		0.94	8829	0.94	13610		0.94	15590	0.94	20242		0.94	19576	0.94	28281		0.94	10323	0.94	14536		0.94	4696	0.94	6537
					0.9425	4123	0.9425	5982		0.9425	19617	0.935	27998		0.9425	8935	0.9425	13488		0.9425	15484	0.9425	20587		0.9425	19560	0.9425	27773		0.9425	10308	0.9425	14367		0.9425	4679	0.9425	6556
					0.945	4296	0.945	6003		0.945	19830	0.9375	28018		0.945	8993	0.945	13371		0.945	15731	0.945	20295		0.945	19395	0.945	27957		0.945	10362	0.945	14301		0.945	4751	0.945	6507
					0.9475	4313	0.9475	5960		0.9475	19588	0.94	28281		0.9475	8995	0.9475	13528		0.9475	15292	0.9475	20524		0.9475	19244	0.9475	28189		0.9475	10423	0.9475	14631		0.9475	4767	0.9475	6471
					0.95	4215	0.95	5935		0.95	19414	0.9425	27773		0.95	8803	0.95	13301		0.95	15796	0.95	20018		0.95	19240	0.95	28047		0.95	10200	0.95	14011		0.95	4661	0.95	6418
					0.9525	4208	0.9525	5843		0.9525	19396	0.945	27957		0.9525	8983	0.9525	13483		0.9525	15501	0.9525	20099		0.9525	19302	0.9525	27860		0.9525	10243	0.9525	14531		0.9525	4631	0.9525	6355
					0.955	4249	0.955	5910		0.955	19613	0.9475	28189		0.955	8958	0.955	13449		0.955	15388	0.955	20116		0.955	19351	0.955	27833		0.955	10406	0.955	14229		0.955	4545	0.955	6378
					0.9575	4072	0.9575	6031		0.9575	19449	0.95	28047		0.9575	8704	0.9575	13513		0.9575	15417	0.9575	20071		0.9575	19776	0.9575	27603		0.9575	10319	0.9575	14242		0.9575	4556	0.9575	6453
					0.96	4195	0.96	5861		0.96	19328	0.9525	27860		0.96	8804	0.96	13184		0.96	15282	0.96	19973		0.96	19159	0.96	27776		0.96	10349	0.96	14116		0.96	4735	0.96	6310
					0.9625	4080	0.9625	5867		0.9625	19348	0.955	27833		0.9625	8988	0.9625	13338		0.9625	15488	0.9625	20231		0.9625	19296	0.9625	27734		0.9625	10120	0.9625	13988		0.9625	4549	0.9625	6308
					0.965	4123	0.965	5823		0.965	19182	0.9575	27603		0.965	8562	0.965	13171		0.965	15504	0.965	19924		0.965	19038	0.965	27560		0.965	10307	0.965	14038		0.965	4678	0.965	6380
					0.9675	4224	0.9675	5834		0.9675	19263	0.96	27776		0.9675	8805	0.9675	13309		0.9675	15301	0.9675	19916		0.9675	19255	0.9675	27078		0.9675	10354	0.9675	14306		0.9675	4550	0.9675	6349
					0.97	4250	0.97	5811		0.97	19395	0.9625	27734		0.97	8856	0.97	13204		0.97	15620	0.97	19868		0.97	19099	0.97	27350		0.97	10120	0.97	14124		0.97	4680	0.97	6411
					0.9725	4099	0.9725	5814		0.9725	19225	0.965	27560		0.9725	8689	0.9725	13309		0.9725	15435	0.9725	19733		0.9725	19224	0.9725	27487		0.9725	10076	0.9725	14185		0.9725	4567	0.9725	6354
					0.975	4224	0.975	5840		0.975	19147	0.9675	27078		0.975	8677	0.975	12864		0.975	15160	0.975	19789		0.975	19328	0.975	27253		0.975	10213	0.975	13985		0.975	4611	0.975	6339
					0.9775	4082	0.9775	5738		0.9775	19422	0.97	27350		0.9775	8605	0.9775	13143		0.9775	15193	0.9775	19580		0.9775	19189	0.9775	27384		0.9775	10029	0.9775	14269		0.9775	4557	0.9775	6197
					0.98	4055	0.98	5697		0.98	19076	0.9725	27487		0.98	8810	0.98	13257		0.98	15244	0.98	19685		0.98	18950	0.98	26986		0.98	9967	0.98	14284		0.98	4446	0.98	6167
					0.9825	4051	0.9825	5843		0.9825	18901	0.975	27253		0.9825	8776	0.9825	13244		0.9825	14910	0.9825	19726		0.9825	18864	0.9825	27037		0.9825	10119	0.9825	14038		0.9825	4583	0.9825	6270
					0.985	4107	0.985	5668		0.985	19025	0.9775	27384		0.985	8687	0.985	13305		0.985	15072	0.985	19715		0.985	18853	0.985	27397		0.985	9941	0.985	13845		0.985	4391	0.985	6279
					0.9875	3940	0.9875	5641		0.9875	18981	0.98	26986		0.9875	8663	0.9875	13377		0.9875	15174	0.9875	19567		0.9875	18928	0.9875	26998		0.9875	10078	0.9875	13653		0.9875	4498	0.9875	6219
					0.99	4115	0.99	5636		0.99	19079	0.9825	27037		0.99	8638	0.99	13010		0.99	15121	0.99	19785		0.99	18701	0.99	26988		0.99	9933	0.99	14110		0.99	4452	0.99	6104
					0.9925	3995	0.9925	5805		0.9925	18848	0.985	27397		0.9925	8637	0.9925	13116		0.9925	15015	0.9925	20028		0.9925	18717	0.9925	27043		0.9925	9836	0.9925	13934		0.9925	4495	0.9925	6153
					0.995	3944	0.995	5656		0.995	18727	0.9875	26998		0.995	8387	0.995	13081		0.995	15055	0.995	19498		0.995	18862	0.995	27093		0.995	10003	0.995	13973		0.995	4484	0.995	6275
					0.9975	4165	0.9975	5705		0.9975	18658	0.99	26988		0.9975	8376	0.9975	12800		0.9975	14961	0.9975	19742		0.9975	18740	0.9975	26788		0.9975	9769	0.9975	13726		0.9975	4448	0.9975	6176
					1	3944	1	5689		1	19020	0.9925	27043		1	8486	1	12738		1	14925	1	19347		1	18552	1	26624		1	9579	1	13950		1	4397	1	6185
					1.0025	3926	1.0025	5602		1.0025	19034	0.995	27093		1.0025	8549	1.0025	13122		1.0025	14773	1.0025	19594		1.0025	18595	1.0025	26791		1.0025	9915	1.0025	13669		1.0025	4319	1.0025	6084
					1.005	3884	1.005	5550		1.005	18291	0.9975	26788		1.005	8622	1.005	12790		1.005	14609	1.005	19345		1.005	18559	1.005	27052		1.005	9965	1.005	13814		1.005	4412	1.005	6153
					1.0075	3881	1.0075	5613		1.0075	18637	1	26624		1.0075	8416	1.0075	12843		1.0075	14778	1.0075	19277		1.0075	18453	1.0075	26691		1.0075	9635	1.0075	13743		1.0075	4426	1.0075	6152
					1.01	4004	1.01	5680		1.01	18551	1.0025	26791		1.01	8437	1.01	12827		1.01	14863	1.01	19265		1.01	18459	1.01	26566		1.01	10028	1.01	13540		1.01	4292	1.01	6040
					1.0125	4143	1.0125	5568		1.0125	18560	1.005	27052		1.0125	8326	1.0125	13030		1.0125	14800	1.0125	19320		1.0125	18371	1.0125	26366		1.0125	9768	1.0125	13706		1.0125	4356	1.0125	6126
					1.015	3925	1.015	5584		1.015	18721	1.0075	26691		1.015	8427	1.015	12612		1.015	15038	1.015	19388		1.015	18448	1.015	26429		1.015	9756	1.015	13459		1.015	4251	1.015	6152
					1.0175	3740	1.0175	5563		1.0175	18162	1.01	26566		1.0175	8271	1.0175	13077		1.0175	14676	1.0175	19410		1.0175	18582	1.0175	26389		1.0175	9763	1.0175	13692		1.0175	4299	1.0175	6075
					1.02	3931	1.02	5455		1.02	18603	1.0125	26366		1.02	8640	1.02	12670		1.02	14728	1.02	19147		1.02	18622	1.02	26418		1.02	9737	1.02	13473		1.02	4492	1.02	5990
					1.0225	4016	1.0225	5595		1.0225	18422	1.015	26429		1.0225	8526	1.0225	12720		1.0225	14520	1.0225	19194		1.0225	18410	1.0225	26065		1.0225	9726	1.0225	13564		1.0225	4401	1.0225	5849
					1.025	3892	1.025	5506		1.025	18115	1.0175	26389		1.025	8424	1.025	12721		1.025	14664	1.025	19020		1.025	18339	1.025	26293		1.025	9596	1.025	13438		1.025	4216	1.025	6108
					1.0275	3882	1.0275	5533		1.0275	18257	1.02	26418		1.0275	8500	1.0275	12558		1.0275	14559	1.0275	19078		1.0275	18608	1.0275	26578		1.0275	9761	1.0275	13268		1.0275	4304	1.0275	5994
					1.03	3920	1.03	5420		1.03	18646	1.0225	26065		1.03	8327	1.03	12785		1.03	14646	1.03	18911		1.03	18237	1.03	26075		1.03	9508	1.03	13522		1.03	4320	1.03	5995
					1.0325	3870	1.0325	5367		1.0325	17907	1.025	26293		1.0325	8268	1.0325	12737		1.0325	14552	1.0325	18889		1.0325	18312	1.0325	26282		1.0325	9499	1.0325	13346		1.0325	4199	1.0325	5886
					1.035	3912	1.035	5467		1.035	18060	1.0275	26578		1.035	8435	1.035	12614		1.035	14751	1.035	18947		1.035	18141	1.035	26145		1.035	9669	1.035	13624		1.035	4408	1.035	5961
					1.0375	3983	1.0375	5356		1.0375	18323	1.03	26075		1.0375	8271	1.0375	12418		1.0375	14435	1.0375	19210		1.0375	18036	1.0375	25928		1.0375	9311	1.0375	13364		1.0375	4343	1.0375	5838
					1.04	3899	1.04	5455		1.04	18198	1.0325	26282		1.04	8351	1.04	12642		1.04	14469	1.04	18989		1.04	17968	1.04	25971		1.04	9637	1.04	13187		1.04	4405	1.04	5888
					1.0425	3883	1.0425	5373		1.0425	18210	1.035	26145		1.0425	8262	1.0425	12501		1.0425	14620	1.0425	18755		1.0425	17902	1.0425	25788		1.0425	9650	1.0425	13198		1.0425	4361	1.0425	6014
					1.045	3883	1.045	5394		1.045	17929	1.0375	25928		1.045	8415	1.045	12674		1.045	14398	1.045	18832		1.045	18253	1.045	25563		1.045	9434	1.045	13382		1.045	4382	1.045	5748
					1.0475	3901	1.0475	5329		1.0475	18251	1.04	25971		1.0475	8200	1.0475	12611		1.0475	14711	1.0475	18638		1.0475	17872	1.0475	25827		1.0475	9272	1.0475	13122		1.0475	4330	1.0475	5922
					1.05	3778	1.05	5371		1.05	18053	1.0425	25788		1.05	8360	1.05	12780		1.05	14166	1.05	18654		1.05	17961	1.05	25937		1.05	9353	1.05	13296		1.05	4358	1.05	5914
					1.0525	3652	1.0525	5334		1.0525	17868	1.045	25563		1.0525	8265	1.0525	12434		1.0525	14233	1.0525	18790		1.0525	17907	1.0525	25598		1.0525	9558	1.0525	13260		1.0525	4211	1.0525	5931
					1.055	3734	1.055	5418		1.055	17810	1.0475	25827		1.055	8191	1.055	12488		1.055	14367	1.055	18658		1.055	17858	1.055	25675		1.055	9274	1.055	13198		1.055	4194	1.055	5858
					1.0575	3808	1.0575	5277		1.0575	17987	1.05	25937		1.0575	8160	1.0575	12564		1.0575	14312	1.0575	18573		1.0575	17830	1.0575	25773		1.0575	9233	1.0575	13008		1.0575	4150	1.0575	5872
					1.06	3616	1.06	5415		1.06	17977	1.0525	25598		1.06	8037	1.06	12391		1.06	14390	1.06	18648		1.06	17758	1.06	25584		1.06	9371	1.06	13262		1.06	4257	1.06	5799
					1.0625	3737	1.0625	5322		1.0625	17535	1.055	25675		1.0625	7954	1.0625	12547		1.0625	14040	1.0625	18677		1.0625	17737	1.0625	25427		1.0625	9501	1.0625	12858		1.0625	4286	1.0625	5804
					1.065	3836	1.065	5340		1.065	17870	1.0575	25773		1.065	8293	1.065	12658		1.065	14183	1.065	18668		1.065	18019	1.065	25549		1.065	9242	1.065	13141		1.065	4300	1.065	5767
					1.0675	3833	1.0675	5322		1.0675	17734	1.06	25584		1.0675	8155	1.0675	12462		1.0675	14003	1.0675	18356		1.0675	17677	1.0675	25230		1.0675	9388	1.0675	12953		1.0675	4244	1.0675	5854
					1.07	3720	1.07	5297		1.07	17540	1.0625	25427		1.07	8127	1.07	12415		1.07	14184	1.07	18618		1.07	17874	1.07	25396		1.07	9150	1.07	12969		1.07	4096	1.07	5724
					1.0725	3772	1.0725	5204		1.0725	17392	1.065	25549		1.0725	8000	1.0725	12390		1.0725	14350	1.0725	18624		1.0725	17406	1.0725	25411		1.0725	9204	1.0725	12939		1.0725	4139	1.0725	5714
					1.075	3794	1.075	5104		1.075	17724	1.0675	25230		1.075	7837	1.075	12494		1.075	14033	1.075	18841		1.075	17483	1.075	25475		1.075	9169	1.075	12716		1.075	4078	1.075	5721
					1.0775	3728	1.0775	5224		1.0775	17725	1.07	25396		1.0775	8058	1.0775	12145		1.0775	13881	1.0775	18488		1.0775	17517	1.0775	25273		1.0775	9088	1.0775	12778		1.0775	4167	1.0775	5765
					1.08	3741	1.08	5142		1.08	17381	1.0725	25411		1.08	8027	1.08	12442		1.08	13993	1.08	18187		1.08	17582	1.08	25348		1.08	9158	1.08	12711		1.08	4225	1.08	5861
					1.0825	3668	1.0825	5129		1.0825	17652	1.075	25475		1.0825	8076	1.0825	12369		1.0825	14050	1.0825	18310		1.0825	17764	1.0825	25300		1.0825	9113	1.0825	12782		1.0825	4068	1.0825	5775
					1.085	3725	1.085	5241		1.085	17545	1.0775	25273		1.085	7940	1.085	12250		1.085	14124	1.085	18225		1.085	17401	1.085	24991		1.085	9115	1.085	12840		1.085	4045	1.085	5643
					1.0875	3548	1.0875	5205		1.0875	17608	1.08	25348		1.0875	8013	1.0875	12079		1.0875	14176	1.0875	18215		1.0875	17510	1.0875	25071		1.0875	8933	1.0875	12665		1.0875	4066	1.0875	5737
					1.09	3630	1.09	5105		1.09	17411	1.0825	25300		1.09	8009	1.09	12107		1.09	14149	1.09	18020		1.09	17639	1.09	24707		1.09	9173	1.09	12538		1.09	3984	1.09	5759
					1.0925	3595	1.0925	5166		1.0925	17444	1.085	24991		1.0925	8002	1.0925	12175		1.0925	13935	1.0925	18440		1.0925	17494	1.0925	25209		1.0925	9177	1.0925	12751		1.0925	4083	1.0925	5692
					1.095	3639	1.095	5157		1.095	17484	1.0875	25071		1.095	7926	1.095	12086		1.095	13932	1.095	18539		1.095	17224	1.095	24839		1.095	9125	1.095	12726		1.095	4005	1.095	5720
					1.0975	3698	1.0975	5123		1.0975	17312	1.09	24707		1.0975	7823	1.0975	12026		1.0975	14039	1.0975	18151		1.0975	17172	1.0975	24827		1.0975	8974	1.0975	12711		1.0975	4044	1.0975	5666
					1.1	3648	1.1	5106		1.1	17288	1.0925	25209		1.1	7892	1.1	12007		1.1	13735	1.1	18139		1.1	17418	1.1	25007		1.1	9119	1.1	12772		1.1	3977	1.1	5581
					1.1025	3552	1.1025	5006		1.1025	17201	1.095	24839		1.1025	7843	1.1025	11966		1.1025	14017	1.1025	18134		1.1025	17431	1.1025	24931		1.1025	8970	1.1025	12705		1.1025	4026	1.1025	5677
					1.105	3565	1.105	5063		1.105	17215	1.0975	24827		1.105	7765	1.105	11900		1.105	13802	1.105	18086		1.105	17409	1.105	24515		1.105	8878	1.105	12602		1.105	4037	1.105	5768
					1.1075	3546	1.1075	5127		1.1075	17256	1.1	25007		1.1075	7862	1.1075	11812		1.1075	13893	1.1075	17865		1.1075	17245	1.1075	24766		1.1075	8922	1.1075	12672		1.1075	4079	1.1075	5715
					1.11	3482	1.11	5065		1.11	17128	1.1025	24931		1.11	7831	1.11	11932		1.11	14008	1.11	17865		1.11	17329	1.11	24563		1.11	8796	1.11	12496		1.11	4004	1.11	5560
					1.1125	3583	1.1125	4962		1.1125	17010	1.105	24515		1.1125	7872	1.1125	11820		1.1125	13736	1.1125	17890		1.1125	17206	1.1125	24805		1.1125	9038	1.1125	12438		1.1125	4016	1.1125	5453
					1.115	3446	1.115	5154		1.115	17061	1.1075	24766		1.115	7913	1.115	12016		1.115	13756	1.115	18011		1.115	16976	1.115	24654		1.115	8850	1.115	12487		1.115	3991	1.115	5476
					1.1175	3552	1.1175	5081		1.1175	16935	1.11	24563		1.1175	7742	1.1175	12065		1.1175	13615	1.1175	17834		1.1175	17091	1.1175	24467		1.1175	9085	1.1175	12405		1.1175	3968	1.1175	5448
					1.12	3519	1.12	5011		1.12	17179	1.1125	24805		1.12	7685	1.12	11785		1.12	13656	1.12	17901		1.12	16928	1.12	24639		1.12	8815	1.12	12460		1.12	3882	1.12	5603
					1.1225	3463	1.1225	4887		1.1225	16690	1.115	24654		1.1225	7795	1.1225	11990		1.1225	13543	1.1225	17748		1.1225	17003	1.1225	24561		1.1225	8940	1.1225	12278		1.1225	3945	1.1225	5523
					1.125	3546	1.125	5009		1.125	16939	1.1175	24467		1.125	7742	1.125	11812		1.125	13603	1.125	17752		1.125	17024	1.125	24274		1.125	8846	1.125	12243		1.125	3929	1.125	5463
					1.1275	3499	1.1275	4897		1.1275	16799	1.12	24639		1.1275	7760	1.1275	12090		1.1275	13934	1.1275	17834		1.1275	16945	1.1275	24206		1.1275	8908	1.1275	12157		1.1275	3840	1.1275	5477
					1.13	3620	1.13	4842		1.13	16833	1.1225	24561		1.13	7724	1.13	11688		1.13	13681	1.13	17721		1.13	16832	1.13	24494		1.13	8773	1.13	12408		1.13	3919	1.13	5416
					1.1325	3537	1.1325	4900		1.1325	16784	1.125	24274		1.1325	7692	1.1325	11621		1.1325	13653	1.1325	17526		1.1325	16926	1.1325	24256		1.1325	8731	1.1325	12409		1.1325	3821	1.1325	5509
					1.135	3550	1.135	4786		1.135	16970	1.1275	24206		1.135	7704	1.135	11809		1.135	13510	1.135	17724		1.135	17256	1.135	24129		1.135	8785	1.135	12220		1.135	3785	1.135	5393
					1.1375	3544	1.1375	4804		1.1375	16984	1.13	24494		1.1375	7827	1.1375	11734		1.1375	13470	1.1375	17703		1.1375	16950	1.1375	24161		1.1375	8898	1.1375	12104		1.1375	3906	1.1375	5346
					1.14	3477	1.14	4908		1.14	16714	1.1325	24256		1.14	7709	1.14	11550		1.14	13451	1.14	17665		1.14	16743	1.14	24182		1.14	8904	1.14	12113		1.14	3911	1.14	5379
					1.1425	3387	1.1425	4996		1.1425	16636	1.135	24129		1.1425	7734	1.1425	11698		1.1425	13462	1.1425	17481		1.1425	16855	1.1425	24005		1.1425	8710	1.1425	12092		1.1425	3896	1.1425	5351
					1.145	3396	1.145	4833		1.145	16694	1.1375	24161		1.145	7745	1.145	11747		1.145	13506	1.145	17695		1.145	16809	1.145	23947		1.145	8803	1.145	12198		1.145	4028	1.145	5414
					1.1475	3543	1.1475	4828		1.1475	16786	1.14	24182		1.1475	7757	1.1475	11709		1.1475	13364	1.1475	17480		1.1475	16473	1.1475	23999		1.1475	8819	1.1475	11957		1.1475	3849	1.1475	5421
					1.15	3448	1.15	4759		1.15	16881	1.1425	24005		1.15	7595	1.15	11732		1.15	13702	1.15	17673		1.15	16640	1.15	23803		1.15	8554	1.15	12048		1.15	3834	1.15	5463
					1.1525	3420	1.1525	4907		1.1525	16787	1.145	23947		1.1525	7628	1.1525	11700		1.1525	13445	1.1525	17550		1.1525	16632	1.1525	23622		1.1525	8761	1.1525	12137		1.1525	3721	1.1525	5349
					1.155	3494	1.155	4721		1.155	16464	1.1475	23999		1.155	7710	1.155	11584		1.155	13308	1.155	17260		1.155	16512	1.155	23901		1.155	8635	1.155	11932		1.155	3921	1.155	5279
					1.1575	3491	1.1575	4776		1.1575	16558	1.15	23803		1.1575	7661	1.1575	11785		1.1575	13457	1.1575	17464		1.1575	16580	1.1575	23786		1.1575	8629	1.1575	12176		1.1575	3746	1.1575	5215
					1.16	3609	1.16	4715		1.16	16620	1.1525	23622		1.16	7645	1.16	11680		1.16	13303	1.16	17172		1.16	16342	1.16	23683		1.16	8538	1.16	12071		1.16	3756	1.16	5289
					1.1625	3436	1.1625	4738		1.1625	16727	1.155	23901		1.1625	7532	1.1625	11439		1.1625	13274	1.1625	17385		1.1625	16507	1.1625	23911		1.1625	8766	1.1625	12010		1.1625	3885	1.1625	5177
					1.165	3355	1.165	4819		1.165	16406	1.1575	23786		1.165	7812	1.165	11465		1.165	13415	1.165	17271		1.165	16603	1.165	23530		1.165	8656	1.165	12056		1.165	3845	1.165	5289
					1.1675	3389	1.1675	4646		1.1675	16386	1.16	23683		1.1675	7599	1.1675	11515		1.1675	13356	1.1675	17127		1.1675	16542	1.1675	23591		1.1675	8705	1.1675	12153		1.1675	3725	1.1675	5411
					1.17	3441	1.17	4720		1.17	16407	1.1625	23911		1.17	7442	1.17	11610		1.17	13217	1.17	17406		1.17	16453	1.17	23623		1.17	8625	1.17	11830		1.17	3860	1.17	5267
					1.1725	3398	1.1725	4675		1.1725	16288	1.165	23530		1.1725	7727	1.1725	11478		1.1725	13263	1.1725	17292		1.1725	16661	1.1725	23559		1.1725	8521	1.1725	11919		1.1725	3835	1.1725	5257
					1.175	3390	1.175	4769		1.175	16255	1.1675	23591		1.175	7671	1.175	11607		1.175	13139	1.175	17349		1.175	16602	1.175	23311		1.175	8438	1.175	11994		1.175	3773	1.175	5181
					1.1775	3224	1.1775	4724		1.1775	16298	1.17	23623		1.1775	7313	1.1775	11562		1.1775	13291	1.1775	17035		1.1775	16404	1.1775	23673		1.1775	8540	1.1775	11837		1.1775	3689	1.1775	5283
					1.18	3336	1.18	4750		1.18	16304	1.1725	23559		1.18	7328	1.18	11463		1.18	13144	1.18	17030		1.18	16678	1.18	23427		1.18	8503	1.18	11838		1.18	3809	1.18	5188
					1.1825	3476	1.1825	4736		1.1825	16438	1.175	23311		1.1825	7622	1.1825	11468		1.1825	13198	1.1825	17001		1.1825	16432	1.1825	23666		1.1825	8456	1.1825	12003		1.1825	3743	1.1825	5164
					1.185	3257	1.185	4510		1.185	16138	1.1775	23673		1.185	7300	1.185	11366		1.185	13006	1.185	16954		1.185	16388	1.185	23300		1.185	8330	1.185	11690		1.185	3699	1.185	5222
					1.1875	3326	1.1875	4757		1.1875	16025	1.18	23427		1.1875	7289	1.1875	11468		1.1875	13205	1.1875	16883		1.1875	16427	1.1875	23303		1.1875	8392	1.1875	11730		1.1875	3692	1.1875	5093
					1.19	3332	1.19	4656		1.19	16146	1.1825	23666		1.19	7445	1.19	11355		1.19	12949	1.19	16800		1.19	16315	1.19	23590		1.19	8199	1.19	11592		1.19	3783	1.19	5255
					1.1925	3334	1.1925	4728		1.1925	16233	1.185	23300		1.1925	7380	1.1925	11428		1.1925	12913	1.1925	16936		1.1925	16320	1.1925	23223		1.1925	8497	1.1925	11659		1.1925	3579	1.1925	5147
					1.195	3255	1.195	4714		1.195	16176	1.1875	23303		1.195	7567	1.195	11190		1.195	12948	1.195	16896		1.195	16136	1.195	23105		1.195	8283	1.195	11767		1.195	3713	1.195	5009
					1.1975	3386	1.1975	4618		1.1975	15938	1.19	23590		1.1975	7436	1.1975	11053		1.1975	13182	1.1975	17035		1.1975	16173	1.1975	23180		1.1975	8328	1.1975	11641		1.1975	3720	1.1975	5108
					1.2	3282	1.2	4663		1.2	15986	1.1925	23223		1.2	7441	1.2	11307		1.2	12847	1.2	16744		1.2	16294	1.2	22890		1.2	8270	1.2	11764		1.2	3555	1.2	5227
					1.2025	3314	1.2025	4538		1.2025	16024	1.195	23105		1.2025	7408	1.2025	11146		1.2025	13042	1.2025	16864		1.2025	16170	1.2025	23053		1.2025	8383	1.2025	11782		1.2025	3663	1.2025	5100
					1.205	3253	1.205	4500		1.205	15906	1.1975	23180		1.205	7332	1.205	11082		1.205	12916	1.205	16816		1.205	16080	1.205	23078		1.205	8396	1.205	11572		1.205	3674	1.205	5096
					1.2075	3324	1.2075	4637		1.2075	16145	1.2	22890		1.2075	7341	1.2075	11177		1.2075	13085	1.2075	16863		1.2075	16165	1.2075	22873		1.2075	8366	1.2075	11455		1.2075	3553	1.2075	5150
					1.21	3269	1.21	4627		1.21	15723	1.2025	23053		1.21	7362	1.21	11232		1.21	12762	1.21	16815		1.21	16183	1.21	22854		1.21	8265	1.21	11414		1.21	3598	1.21	5061
					1.2125	3279	1.2125	4462		1.2125	15890	1.205	23078		1.2125	7389	1.2125	11048		1.2125	12941	1.2125	16907		1.2125	16046	1.2125	22817		1.2125	8189	1.2125	11665		1.2125	3639	1.2125	5044
					1.215	3149	1.215	4629		1.215	15890	1.2075	22873		1.215	7265	1.215	11106		1.215	12926	1.215	16778		1.215	15916	1.215	22760		1.215	8244	1.215	11462		1.215	3596	1.215	4920
					1.2175	3158	1.2175	4507		1.2175	15689	1.21	22854		1.2175	7306	1.2175	11265		1.2175	12810	1.2175	16919		1.2175	15999	1.2175	22883		1.2175	8099	1.2175	11421		1.2175	3560	1.2175	4939
					1.22	3086	1.22	4465		1.22	15636	1.2125	22817		1.22	7342	1.22	11025		1.22	12745	1.22	16756		1.22	16165	1.22	22805		1.22	8179	1.22	11318		1.22	3606	1.22	4907
					1.2225	3214	1.2225	4439		1.2225	15654	1.215	22760		1.2225	7351	1.2225	11000		1.2225	12660	1.2225	16660		1.2225	15903	1.2225	22587		1.2225	8259	1.2225	11274		1.2225	3483	1.2225	4971
					1.225	3277	1.225	4410		1.225	15718	1.2175	22883		1.225	7382	1.225	11051		1.225	12748	1.225	16863		1.225	15930	1.225	22695		1.225	8217	1.225	11431		1.225	3597	1.225	4982
					1.2275	3330	1.2275	4537		1.2275	15878	1.22	22805		1.2275	7267	1.2275	11014		1.2275	12669	1.2275	16610		1.2275	15655	1.2275	22743		1.2275	8163	1.2275	11367		1.2275	3630	1.2275	4872
					1.23	3259	1.23	4470		1.23	15589	1.2225	22587		1.23	7216	1.23	11076		1.23	12785	1.23	16774		1.23	15630	1.23	22681		1.23	7928	1.23	11587		1.23	3505	1.23	4980
					1.2325	3243	1.2325	4424		1.2325	15464	1.225	22695		1.2325	7296	1.2325	10923		1.2325	12819	1.2325	16475		1.2325	15785	1.2325	22452		1.2325	8087	1.2325	11352		1.2325	3514	1.2325	4830
					1.235	3068	1.235	4503		1.235	15571	1.2275	22743		1.235	7176	1.235	10976		1.235	12462	1.235	16422		1.235	15960	1.235	22451		1.235	7990	1.235	11170		1.235	3419	1.235	5065
					1.2375	3213	1.2375	4438		1.2375	15727	1.23	22681		1.2375	7150	1.2375	10985		1.2375	12729	1.2375	16493		1.2375	15479	1.2375	22167		1.2375	8022	1.2375	11267		1.2375	3618	1.2375	4910
					1.24	3177	1.24	4355		1.24	15366	1.2325	22452		1.24	7180	1.24	11029		1.24	12637	1.24	16312		1.24	15748	1.24	22484		1.24	8028	1.24	11277		1.24	3625	1.24	5150
					1.2425	3225	1.2425	4323		1.2425	15316	1.235	22451		1.2425	7188	1.2425	11088		1.2425	12642	1.2425	16197		1.2425	15736	1.2425	22767		1.2425	8119	1.2425	11074		1.2425	3516	1.2425	4901
					1.245	3151	1.245	4482		1.245	15686	1.2375	22167		1.245	7242	1.245	10750		1.245	12486	1.245	16356		1.245	15652	1.245	22426		1.245	8056	1.245	11259		1.245	3538	1.245	4806
					1.2475	3135	1.2475	4471		1.2475	15509	1.24	22484		1.2475	7070	1.2475	10916		1.2475	12447	1.2475	16180		1.2475	15809	1.2475	22098		1.2475	8106	1.2475	11351		1.2475	3562	1.2475	4996
					1.25	3108	1.25	4422		1.25	15571	1.2425	22767		1.25	7042	1.25	10919		1.25	12564	1.25	16360		1.25	15568	1.25	22126		1.25	8014	1.25	11003		1.25	3431	1.25	4909
					1.2525	3066	1.2525	4488		1.2525	15498	1.245	22426		1.2525	7128	1.2525	10742		1.2525	12551	1.2525	16315		1.2525	15422	1.2525	22451		1.2525	7956	1.2525	10979		1.2525	3603	1.2525	4843
					1.255	3039	1.255	4354		1.255	15465	1.2475	22098		1.255	7185	1.255	10681		1.255	12627	1.255	16558		1.255	15846	1.255	22467		1.255	8071	1.255	11165		1.255	3414	1.255	4844
					1.2575	3101	1.2575	4358		1.2575	15581	1.25	22126		1.2575	7306	1.2575	10777		1.2575	12372	1.2575	16292		1.2575	15653	1.2575	22237		1.2575	7890	1.2575	10878		1.2575	3484	1.2575	4924
					1.26	3085	1.26	4322		1.26	15422	1.2525	22451		1.26	7089	1.26	10729		1.26	12448	1.26	16243		1.26	15205	1.26	22173		1.26	7953	1.26	10866		1.26	3478	1.26	4885
					1.2625	3122	1.2625	4267		1.2625	15504	1.255	22467		1.2625	7158	1.2625	10932		1.2625	12404	1.2625	16099		1.2625	15380	1.2625	22303		1.2625	7991	1.2625	10895		1.2625	3517	1.2625	4928
					1.265	3079	1.265	4248		1.265	15478	1.2575	22237		1.265	6935	1.265	10857		1.265	12188	1.265	16231		1.265	15521	1.265	21992		1.265	7951	1.265	11184		1.265	3501	1.265	4840
					1.2675	3103	1.2675	4277		1.2675	15380	1.26	22173		1.2675	6930	1.2675	10937		1.2675	12338	1.2675	15998		1.2675	15171	1.2675	22002		1.2675	7798	1.2675	10995		1.2675	3576	1.2675	4689
					1.27	3131	1.27	4243		1.27	15435	1.2625	22303		1.27	7055	1.27	10808		1.27	12284	1.27	16168		1.27	15126	1.27	21986		1.27	7878	1.27	11011		1.27	3476	1.27	4858
					1.2725	3010	1.2725	4388		1.2725	15252	1.265	21992		1.2725	7110	1.2725	10779		1.2725	12362	1.2725	16190		1.2725	15321	1.2725	22145		1.2725	7769	1.2725	11028		1.2725	3495	1.2725	4729
					1.275	3048	1.275	4317		1.275	15142	1.2675	22002		1.275	7195	1.275	10836		1.275	12313	1.275	15789		1.275	15128	1.275	22076		1.275	7779	1.275	10911		1.275	3511	1.275	4731
					1.2775	3033	1.2775	4224		1.2775	15447	1.27	21986		1.2775	7187	1.2775	10835		1.2775	12334	1.2775	15778		1.2775	15321	1.2775	22112		1.2775	7994	1.2775	11013		1.2775	3484	1.2775	4691
					1.28	2953	1.28	4297		1.28	15233	1.2725	22145		1.28	7012	1.28	10747		1.28	12246	1.28	16259		1.28	15234	1.28	21620		1.28	7828	1.28	11113		1.28	3556	1.28	4918
					1.2825	3069	1.2825	4266		1.2825	15068	1.275	22076		1.2825	6831	1.2825	10725		1.2825	12345	1.2825	15863		1.2825	15047	1.2825	22054		1.2825	7873	1.2825	10852		1.2825	3406	1.2825	4818
					1.285	3105	1.285	4222		1.285	14840	1.2775	22112		1.285	7037	1.285	10569		1.285	12294	1.285	16065		1.285	15315	1.285	21717		1.285	7837	1.285	10797		1.285	3367	1.285	4574
					1.2875	3044	1.2875	4277		1.2875	15057	1.28	21620		1.2875	6924	1.2875	10745		1.2875	12169	1.2875	16060		1.2875	15343	1.2875	21560		1.2875	7957	1.2875	10920		1.2875	3444	1.2875	4805
					1.29	3040	1.29	4330		1.29	14930	1.2825	22054		1.29	7123	1.29	10485		1.29	11885	1.29	15774		1.29	15126	1.29	21557		1.29	7647	1.29	10832		1.29	3540	1.29	4846
					1.2925	3159	1.2925	4309		1.2925	14923	1.285	21717		1.2925	6843	1.2925	10751		1.2925	12447	1.2925	15891		1.2925	15152	1.2925	21558		1.2925	7703	1.2925	10722		1.2925	3444	1.2925	4716
					1.295	3123	1.295	4221		1.295	14985	1.2875	21560		1.295	6895	1.295	10515		1.295	12134	1.295	16108		1.295	15082	1.295	21900		1.295	7645	1.295	10913		1.295	3413	1.295	4662
					1.2975	2903	1.2975	4199		1.2975	14942	1.29	21557		1.2975	6824	1.2975	10691		1.2975	11976	1.2975	15818		1.2975	15070	1.2975	21466		1.2975	7739	1.2975	10739		1.2975	3339	1.2975	4635
					1.3	2997	1.3	4203		1.3	14981	1.2925	21558		1.3	6951	1.3	10348		1.3	12035	1.3	15518		1.3	14948	1.3	21751		1.3	7573	1.3	10582		1.3	3313	1.3	4680
					1.3025	3028	1.3025	4031		1.3025	15139	1.295	21900		1.3025	6878	1.3025	10473		1.3025	12233	1.3025	15752		1.3025	15176	1.3025	21311		1.3025	7658	1.3025	10628		1.3025	3384	1.3025	4666
					1.305	3034	1.305	4165		1.305	14909	1.2975	21466		1.305	6985	1.305	10501		1.305	12127	1.305	15862		1.305	14907	1.305	21610		1.305	7689	1.305	10653		1.305	3440	1.305	4714
					1.3075	2975	1.3075	4220		1.3075	14830	1.3	21751		1.3075	6832	1.3075	10352		1.3075	12145	1.3075	15488		1.3075	14911	1.3075	21476		1.3075	7507	1.3075	10651		1.3075	3268	1.3075	4667
					1.31	3065	1.31	4235		1.31	15014	1.3025	21311		1.31	6897	1.31	10359		1.31	11819	1.31	15822		1.31	14940	1.31	21397		1.31	7576	1.31	10525		1.31	3393	1.31	4594
					1.3125	2928	1.3125	4143		1.3125	14742	1.305	21610		1.3125	6809	1.3125	10439		1.3125	12063	1.3125	15614		1.3125	14867	1.3125	21584		1.3125	7632	1.3125	10700		1.3125	3319	1.3125	4727
					1.315	2934	1.315	4189		1.315	14591	1.3075	21476		1.315	6802	1.315	10448		1.315	11983	1.315	15632		1.315	14811	1.315	21467		1.315	7623	1.315	10466		1.315	3363	1.315	4694
					1.3175	2992	1.3175	4126		1.3175	14872	1.31	21397		1.3175	6899	1.3175	10472		1.3175	11999	1.3175	15396		1.3175	14850	1.3175	21418		1.3175	7607	1.3175	10431		1.3175	3204	1.3175	4578
					1.32	2903	1.32	4229		1.32	14838	1.3125	21584		1.32	6760	1.32	10393		1.32	11974	1.32	15676		1.32	14888	1.32	21267		1.32	7694	1.32	10286		1.32	3335	1.32	4573
					1.3225	2948	1.3225	4121		1.3225	14590	1.315	21467		1.3225	6822	1.3225	10451		1.3225	12082	1.3225	15544		1.3225	14834	1.3225	21374		1.3225	7619	1.3225	10424		1.3225	3230	1.3225	4562
					1.325	2854	1.325	4226		1.325	14792	1.3175	21418		1.325	6850	1.325	10392		1.325	12007	1.325	15692		1.325	14831	1.325	21114		1.325	7560	1.325	10643		1.325	3215	1.325	4523
					1.3275	2978	1.3275	4223		1.3275	14945	1.32	21267		1.3275	6766	1.3275	10443		1.3275	11805	1.3275	15573		1.3275	14770	1.3275	21179		1.3275	7546	1.3275	10686		1.3275	3404	1.3275	4465
					1.33	2893	1.33	4056		1.33	14697	1.3225	21374		1.33	6754	1.33	10439		1.33	11918	1.33	15509		1.33	14751	1.33	21249		1.33	7658	1.33	10509		1.33	3336	1.33	4402
					1.3325	2958	1.3325	4113		1.3325	14601	1.325	21114		1.3325	6679	1.3325	10357		1.3325	11558	1.3325	15462		1.3325	14915	1.3325	21053		1.3325	7444	1.3325	10570		1.3325	3238	1.3325	4536
					1.335	2908	1.335	3986		1.335	14592	1.3275	21179		1.335	6801	1.335	10206		1.335	11843	1.335	15481		1.335	14512	1.335	21114		1.335	7629	1.335	10240		1.335	3367	1.335	4552
					1.3375	2838	1.3375	4067		1.3375	14538	1.33	21249		1.3375	6729	1.3375	10395		1.3375	11859	1.3375	15513		1.3375	14724	1.3375	21005		1.3375	7522	1.3375	10628		1.3375	3253	1.3375	4488
					1.34	2933	1.34	4009		1.34	14644	1.3325	21053		1.34	6808	1.34	10242		1.34	11738	1.34	15106		1.34	14702	1.34	20996		1.34	7475	1.34	10326		1.34	3312	1.34	4463
					1.3425	2855	1.3425	4044		1.3425	14602	1.335	21114		1.3425	6759	1.3425	10323		1.3425	11882	1.3425	15357		1.3425	14715	1.3425	20825		1.3425	7449	1.3425	10286		1.3425	3271	1.3425	4421
					1.345	2832	1.345	4077		1.345	14519	1.3375	21005		1.345	6744	1.345	10441		1.345	11752	1.345	15101		1.345	14489	1.345	20767		1.345	7425	1.345	10347		1.345	3163	1.345	4391
					1.3475	2877	1.3475	3994		1.3475	14371	1.34	20996		1.3475	6896	1.3475	10199		1.3475	11722	1.3475	15271		1.3475	14797	1.3475	20975		1.3475	7301	1.3475	10355		1.3475	3138	1.3475	4453
					1.35	2916	1.35	4033		1.35	14383	1.3425	20825		1.35	6836	1.35	10294		1.35	11644	1.35	15422		1.35	14419	1.35	20582		1.35	7348	1.35	10241		1.35	3291	1.35	4600
					1.3525	2918	1.3525	3888		1.3525	14491	1.345	20767		1.3525	6696	1.3525	10137		1.3525	11792	1.3525	15410		1.3525	14328	1.3525	21218		1.3525	7462	1.3525	10387		1.3525	3148	1.3525	4370
					1.355	2861	1.355	3908		1.355	14212	1.3475	20975		1.355	6719	1.355	10214		1.355	11689	1.355	15322		1.355	14660	1.355	20803		1.355	7381	1.355	9929		1.355	3254	1.355	4415
					1.3575	2897	1.3575	4073		1.3575	14303	1.35	20582		1.3575	6708	1.3575	10183		1.3575	11789	1.3575	15218		1.3575	14339	1.3575	20804		1.3575	7403	1.3575	10319		1.3575	3276	1.3575	4423
					1.36	2836	1.36	3934		1.36	14293	1.3525	21218		1.36	6590	1.36	10322		1.36	11826	1.36	15300		1.36	14475	1.36	20882		1.36	7317	1.36	10330		1.36	3205	1.36	4416
					1.3625	2843	1.3625	3932		1.3625	14369	1.355	20803		1.3625	6671	1.3625	10083		1.3625	11844	1.3625	15122		1.3625	14405	1.3625	20548		1.3625	7307	1.3625	10288		1.3625	3146	1.3625	4504
					1.365	2837	1.365	3938		1.365	14262	1.3575	20804		1.365	6594	1.365	10281		1.365	11716	1.365	15183		1.365	14507	1.365	20718		1.365	7261	1.365	10094		1.365	3238	1.365	4510
					1.3675	2763	1.3675	3895		1.3675	14239	1.36	20882		1.3675	6722	1.3675	10029		1.3675	11548	1.3675	15263		1.3675	14488	1.3675	20715		1.3675	7293	1.3675	10094		1.3675	3223	1.3675	4562
					1.37	2824	1.37	4000		1.37	14316	1.3625	20548		1.37	6531	1.37	9968		1.37	11694	1.37	14990		1.37	14073	1.37	20735		1.37	7419	1.37	10041		1.37	3216	1.37	4496
					1.3725	2814	1.3725	3912		1.3725	14118	1.365	20718		1.3725	6573	1.3725	10105		1.3725	11638	1.3725	14827		1.3725	14352	1.3725	20589		1.3725	7153	1.3725	10156		1.3725	3218	1.3725	4353
					1.375	2900	1.375	3900		1.375	14104	1.3675	20715		1.375	6414	1.375	10089		1.375	11479	1.375	15219		1.375	14276	1.375	20695		1.375	7270	1.375	10036		1.375	3082	1.375	4387
					1.3775	2893	1.3775	3871		1.3775	14005	1.37	20735		1.3775	6638	1.3775	9961		1.3775	11539	1.3775	14890		1.3775	14228	1.3775	20424		1.3775	7325	1.3775	10218		1.3775	3136	1.3775	4270
					1.38	2743	1.38	3875		1.38	14264	1.3725	20589		1.38	6511	1.38	9894		1.38	11642	1.38	15002		1.38	14158	1.38	20318		1.38	7268	1.38	10184		1.38	3084	1.38	4367
					1.3825	2845	1.3825	3841		1.3825	13999	1.375	20695		1.3825	6531	1.3825	9962		1.3825	11450	1.3825	14924		1.3825	14400	1.3825	20393		1.3825	7230	1.3825	10114		1.3825	2989	1.3825	4343
					1.385	2727	1.385	3847		1.385	14194	1.3775	20424		1.385	6610	1.385	9956		1.385	11446	1.385	14701		1.385	14403	1.385	20527		1.385	7155	1.385	9976		1.385	3148	1.385	4346
					1.3875	2748	1.3875	3878		1.3875	13981	1.38	20318		1.3875	6577	1.3875	9928		1.3875	11509	1.3875	14773		1.3875	14162	1.3875	20449		1.3875	7117	1.3875	10030		1.3875	3122	1.3875	4287
					1.39	2725	1.39	3918		1.39	14254	1.3825	20393		1.39	6477	1.39	9978		1.39	11248	1.39	15019		1.39	14109	1.39	20543		1.39	7174	1.39	10085		1.39	3141	1.39	4312
					1.3925	2846	1.3925	3948		1.3925	14123	1.385	20527		1.3925	6616	1.3925	10066		1.3925	11464	1.3925	14758		1.3925	14137	1.3925	20460		1.3925	7102	1.3925	9924		1.3925	3099	1.3925	4248
					1.395	2684	1.395	3906		1.395	13852	1.3875	20449		1.395	6469	1.395	10065		1.395	11372	1.395	14763		1.395	13962	1.395	20327		1.395	7154	1.395	10085		1.395	3093	1.395	4248
					1.3975	2759	1.3975	3851		1.3975	13957	1.39	20543		1.3975	6472	1.3975	9968		1.3975	11538	1.3975	14731		1.3975	14186	1.3975	20360		1.3975	7129	1.3975	10002		1.3975	3111	1.3975	4312
					1.4	2797	1.4	3853		1.4	14102	1.3925	20460		1.4	6511	1.4	9685		1.4	11462	1.4	14780		1.4	14267	1.4	20234		1.4	7064	1.4	9905		1.4	3125	1.4	4260
					1.4025	2618	1.4025	3948		1.4025	13885	1.395	20327		1.4025	6691	1.4025	9864		1.4025	11452	1.4025	14802		1.4025	14194	1.4025	20107		1.4025	7200	1.4025	10008		1.4025	3013	1.4025	4287
					1.405	2700	1.405	3812		1.405	13981	1.3975	20360		1.405	6499	1.405	9757		1.405	11341	1.405	14868		1.405	14298	1.405	20378		1.405	7323	1.405	9894		1.405	3019	1.405	4361
					1.4075	2771	1.4075	3845		1.4075	13748	1.4	20234		1.4075	6327	1.4075	9716		1.4075	11338	1.4075	14917		1.4075	14087	1.4075	20314		1.4075	7165	1.4075	9912		1.4075	3069	1.4075	4311
					1.41	2779	1.41	3852		1.41	13719	1.4025	20107		1.41	6682	1.41	9761		1.41	11332	1.41	14819		1.41	13865	1.41	20293		1.41	7032	1.41	10041		1.41	3135	1.41	4310
					1.4125	2690	1.4125	3874		1.4125	13737	1.405	20378		1.4125	6290	1.4125	9685		1.4125	11225	1.4125	14687		1.4125	13931	1.4125	20017		1.4125	7071	1.4125	9716		1.4125	3025	1.4125	4416
					1.415	2796	1.415	3787		1.415	13741	1.4075	20314		1.415	6370	1.415	9911		1.415	11327	1.415	14782		1.415	14047	1.415	20002		1.415	6974	1.415	9802		1.415	3101	1.415	4271
					1.4175	2659	1.4175	3771		1.4175	13916	1.41	20293		1.4175	6310	1.4175	9875		1.4175	11146	1.4175	14914		1.4175	13921	1.4175	19841		1.4175	7031	1.4175	9833		1.4175	3116	1.4175	4197
					1.42	2776	1.42	3891		1.42	13724	1.4125	20017		1.42	6347	1.42	9835		1.42	11120	1.42	14834		1.42	14108	1.42	19808		1.42	6934	1.42	9862		1.42	3191	1.42	4200
					1.4225	2727	1.4225	3675		1.4225	13769	1.415	20002		1.4225	6485	1.4225	9717		1.4225	11257	1.4225	14661		1.4225	13890	1.4225	20012		1.4225	7053	1.4225	9832		1.4225	3074	1.4225	4175
					1.425	2700	1.425	3724		1.425	13821	1.4175	19841		1.425	6343	1.425	9822		1.425	11096	1.425	14596		1.425	13784	1.425	20011		1.425	6860	1.425	9628		1.425	3054	1.425	4316
					1.4275	2769	1.4275	3619		1.4275	13722	1.42	19808		1.4275	6368	1.4275	9734		1.4275	11015	1.4275	14512		1.4275	13747	1.4275	20016		1.4275	7075	1.4275	9708		1.4275	3072	1.4275	4173
					1.43	2706	1.43	3847		1.43	13486	1.4225	20012		1.43	6263	1.43	9772		1.43	11158	1.43	14449		1.43	13739	1.43	19664		1.43	6857	1.43	9827		1.43	3074	1.43	4275
					1.4325	2634	1.4325	3813		1.4325	13660	1.425	20011		1.4325	6416	1.4325	9514		1.4325	11178	1.4325	14586		1.4325	13980	1.4325	19633		1.4325	6980	1.4325	9816		1.4325	2961	1.4325	4161
					1.435	2611	1.435	3581		1.435	13427	1.4275	20016		1.435	6512	1.435	9732		1.435	11108	1.435	14381		1.435	13632	1.435	19819		1.435	6904	1.435	9627		1.435	3089	1.435	4181
					1.4375	2522	1.4375	3609		1.4375	13537	1.43	19664		1.4375	6359	1.4375	9776		1.4375	11283	1.4375	14220		1.4375	13756	1.4375	19833		1.4375	6942	1.4375	9708		1.4375	3052	1.4375	4145
					1.44	2659	1.44	3707		1.44	13732	1.4325	19633		1.44	6473	1.44	9653		1.44	11056	1.44	14358		1.44	13588	1.44	19571		1.44	6720	1.44	9673		1.44	2989	1.44	4065
					1.4425	2704	1.4425	3745		1.4425	13573	1.435	19819		1.4425	6429	1.4425	9692		1.4425	11093	1.4425	14399		1.4425	13858	1.4425	19867		1.4425	6815	1.4425	9604		1.4425	2976	1.4425	4253
					1.445	2614	1.445	3758		1.445	13636	1.4375	19833		1.445	6251	1.445	9492		1.445	11098	1.445	14456		1.445	13700	1.445	19309		1.445	6765	1.445	9656		1.445	2995	1.445	4227
					1.4475	2578	1.4475	3677		1.4475	13488	1.44	19571		1.4475	6331	1.4475	9627		1.4475	11233	1.4475	14368		1.4475	13625	1.4475	19686		1.4475	6698	1.4475	9677		1.4475	3033	1.4475	4068
					1.45	2578	1.45	3688		1.45	13683	1.4425	19867		1.45	6247	1.45	9535		1.45	11067	1.45	14323		1.45	13581	1.45	19764		1.45	6740	1.45	9516		1.45	2919	1.45	4127
					1.4525	2664	1.4525	3672		1.4525	13400	1.445	19309		1.4525	6349	1.4525	9489		1.4525	11038	1.4525	14284		1.4525	13605	1.4525	19445		1.4525	6898	1.4525	9400		1.4525	2914	1.4525	4131
					1.455	2605	1.455	3653		1.455	13518	1.4475	19686		1.455	6324	1.455	9645		1.455	11329	1.455	14198		1.455	13775	1.455	19314		1.455	6788	1.455	9572		1.455	2973	1.455	4145
					1.4575	2670	1.4575	3845		1.4575	13326	1.45	19764		1.4575	6110	1.4575	9488		1.4575	11153	1.4575	14378		1.4575	13695	1.4575	19495		1.4575	6839	1.4575	9375		1.4575	2969	1.4575	4162
					1.46	2643	1.46	3703		1.46	13351	1.4525	19445		1.46	6156	1.46	9496		1.46	11025	1.46	14244		1.46	13512	1.46	19475		1.46	6748	1.46	9328		1.46	3023	1.46	4039
					1.4625	2656	1.4625	3690		1.4625	13504	1.455	19314		1.4625	6111	1.4625	9479		1.4625	10914	1.4625	14336		1.4625	13417	1.4625	19564		1.4625	6925	1.4625	9595		1.4625	2971	1.4625	4209
					1.465	2569	1.465	3659		1.465	13496	1.4575	19495		1.465	6298	1.465	9568		1.465	10814	1.465	14184		1.465	13433	1.465	19599		1.465	6746	1.465	9433		1.465	2967	1.465	4095
					1.4675	2659	1.4675	3621		1.4675	13084	1.46	19475		1.4675	6320	1.4675	9460		1.4675	10823	1.4675	14172		1.4675	13399	1.4675	19400		1.4675	6731	1.4675	9467		1.4675	2879	1.4675	4211
					1.47	2571	1.47	3655		1.47	13273	1.4625	19564		1.47	6263	1.47	9584		1.47	10803	1.47	14090		1.47	13543	1.47	19259		1.47	6708	1.47	9511		1.47	2887	1.47	4074
					1.4725	2561	1.4725	3556		1.4725	13365	1.465	19599		1.4725	6102	1.4725	9567		1.4725	10950	1.4725	14370		1.4725	13806	1.4725	19451		1.4725	6657	1.4725	9536		1.4725	2955	1.4725	4035
					1.475	2585	1.475	3586		1.475	13340	1.4675	19400		1.475	6225	1.475	9269		1.475	10783	1.475	13991		1.475	13426	1.475	19352		1.475	6738	1.475	9408		1.475	2872	1.475	4120
					1.4775	2655	1.4775	3663		1.4775	13444	1.47	19259		1.4775	6099	1.4775	9295		1.4775	10905	1.4775	14044		1.4775	13505	1.4775	19336		1.4775	6693	1.4775	9447		1.4775	2956	1.4775	4108
					1.48	2500	1.48	3601		1.48	13082	1.4725	19451		1.48	6327	1.48	9366		1.48	10833	1.48	14252		1.48	13536	1.48	19135		1.48	6631	1.48	9321		1.48	2923	1.48	4014
					1.4825	2568	1.4825	3569		1.4825	13186	1.475	19352		1.4825	6069	1.4825	9328		1.4825	10725	1.4825	14066		1.4825	13323	1.4825	19247		1.4825	6755	1.4825	9392		1.4825	2918	1.4825	4010
					1.485	2574	1.485	3537		1.485	13202	1.4775	19336		1.485	6019	1.485	9315		1.485	10898	1.485	14055		1.485	13554	1.485	19281		1.485	6713	1.485	9418		1.485	2935	1.485	3963
					1.4875	2479	1.4875	3458		1.4875	13183	1.48	19135		1.4875	6045	1.4875	9506		1.4875	10751	1.4875	14000		1.4875	13287	1.4875	19198		1.4875	6658	1.4875	9257		1.4875	2905	1.4875	3935
					1.49	2509	1.49	3633		1.49	13112	1.4825	19247		1.49	6215	1.49	9420		1.49	10832	1.49	14004		1.49	13617	1.49	19269		1.49	6514	1.49	9317		1.49	2899	1.49	4015
					1.4925	2553	1.4925	3535		1.4925	12945	1.485	19281		1.4925	6122	1.4925	9515		1.4925	10672	1.4925	13919		1.4925	13373	1.4925	19082		1.4925	6561	1.4925	9303		1.4925	2875	1.4925	4021
					1.495	2551	1.495	3545		1.495	12967	1.4875	19198		1.495	6132	1.495	9220		1.495	10720	1.495	13737		1.495	13191	1.495	18986		1.495	6590	1.495	9370		1.495	2871	1.495	3950
					1.4975	2559	1.4975	3553		1.4975	12948	1.49	19269		1.4975	6074	1.4975	9403		1.4975	10629	1.4975	14003		1.4975	13159	1.4975	19006		1.4975	6682	1.4975	9308		1.4975	2912	1.4975	3926
					1.5	2476	1.5	3519		1.5	13019	1.4925	19082		1.5	5940	1.5	9481		1.5	10669	1.5	13897		1.5	13298	1.5	18792		1.5	6562	1.5	9174		1.5	2953	1.5	4043
					1.5025	2585	1.5025	3541		1.5025	13130	1.495	18986		1.5025	6224	1.5025	9262		1.5025	10793	1.5025	13474		1.5025	13212	1.5025	18916		1.5025	6589	1.5025	9215		1.5025	2826	1.5025	3855
					1.505	2380	1.505	3585		1.505	13072	1.4975	19006		1.505	6023	1.505	9294		1.505	10418	1.505	14032		1.505	13019	1.505	18567		1.505	6737	1.505	9220		1.505	2917	1.505	3877
					1.5075	2533	1.5075	3434		1.5075	13166	1.5	18792		1.5075	6262	1.5075	9287		1.5075	10530	1.5075	13769		1.5075	12949	1.5075	19103		1.5075	6568	1.5075	9229		1.5075	2830	1.5075	3891
					1.51	2465	1.51	3379		1.51	12865	1.5025	18916		1.51	6063	1.51	9078		1.51	10647	1.51	13852		1.51	13418	1.51	18842		1.51	6563	1.51	9494		1.51	2802	1.51	3897
					1.5125	2512	1.5125	3443		1.5125	13064	1.505	18567		1.5125	6050	1.5125	9151		1.5125	10680	1.5125	14116		1.5125	13144	1.5125	18840		1.5125	6522	1.5125	9233		1.5125	2802	1.5125	3934
					1.515	2561	1.515	3444		1.515	13120	1.5075	19103		1.515	6104	1.515	9203		1.515	10599	1.515	14008		1.515	12864	1.515	18786		1.515	6602	1.515	9019		1.515	2864	1.515	3986
					1.5175	2519	1.5175	3424		1.5175	12777	1.51	18842		1.5175	5993	1.5175	9246		1.5175	10537	1.5175	13560		1.5175	13065	1.5175	18499		1.5175	6509	1.5175	9139		1.5175	2851	1.5175	3974
					1.52	2639	1.52	3551		1.52	13023	1.5125	18840		1.52	5982	1.52	9066		1.52	10386	1.52	13933		1.52	13273	1.52	18737		1.52	6582	1.52	9082		1.52	2838	1.52	3944
					1.5225	2453	1.5225	3450		1.5225	12851	1.515	18786		1.5225	5944	1.5225	9024		1.5225	10480	1.5225	13861		1.5225	13347	1.5225	18707		1.5225	6426	1.5225	9159		1.5225	2766	1.5225	3951
					1.525	2444	1.525	3404		1.525	12719	1.5175	18499		1.525	5970	1.525	9267		1.525	10574	1.525	13712		1.525	13018	1.525	18685		1.525	6589	1.525	9140		1.525	2785	1.525	3798
					1.5275	2467	1.5275	3461		1.5275	12767	1.52	18737		1.5275	6127	1.5275	9108		1.5275	10601	1.5275	13686		1.5275	13195	1.5275	18735		1.5275	6467	1.5275	9138		1.5275	2827	1.5275	3906
					1.53	2438	1.53	3447		1.53	12559	1.5225	18707		1.53	5999	1.53	9171		1.53	10223	1.53	13611		1.53	12886	1.53	18817		1.53	6472	1.53	8962		1.53	2852	1.53	3843
					1.5325	2533	1.5325	3369		1.5325	12905	1.525	18685		1.5325	6017	1.5325	9014		1.5325	10592	1.5325	13559		1.5325	13168	1.5325	18901		1.5325	6518	1.5325	9022		1.5325	2877	1.5325	3978
					1.535	2523	1.535	3522		1.535	12708	1.5275	18735		1.535	6102	1.535	9005		1.535	10459	1.535	13719		1.535	12995	1.535	18584		1.535	6498	1.535	8946		1.535	2762	1.535	3903
					1.5375	2460	1.5375	3430		1.5375	12620	1.53	18817		1.5375	6012	1.5375	8996		1.5375	10336	1.5375	13623		1.5375	12970	1.5375	18519		1.5375	6343	1.5375	9082		1.5375	2750	1.5375	3844
					1.54	2473	1.54	3387		1.54	12656	1.5325	18901		1.54	5949	1.54	9067		1.54	10396	1.54	13602		1.54	12835	1.54	18469		1.54	6427	1.54	9125		1.54	2764	1.54	3945
					1.5425	2473	1.5425	3430		1.5425	12651	1.535	18584		1.5425	5982	1.5425	9079		1.5425	10291	1.5425	13495		1.5425	12972	1.5425	18456		1.5425	6418	1.5425	9042		1.5425	2782	1.5425	3734
					1.545	2477	1.545	3374		1.545	12508	1.5375	18519		1.545	6010	1.545	9069		1.545	10532	1.545	13468		1.545	12985	1.545	18514		1.545	6415	1.545	8905		1.545	2839	1.545	3802
					1.5475	2515	1.5475	3377		1.5475	12807	1.54	18469		1.5475	6014	1.5475	8942		1.5475	10420	1.5475	13412		1.5475	12812	1.5475	18332		1.5475	6425	1.5475	8953		1.5475	2874	1.5475	3915
					1.55	2430	1.55	3323		1.55	12783	1.5425	18456		1.55	5922	1.55	8954		1.55	10394	1.55	13564		1.55	12729	1.55	18609		1.55	6304	1.55	8861		1.55	2777	1.55	3925
					1.5525	2508	1.5525	3429		1.5525	12713	1.545	18514		1.5525	6023	1.5525	8954		1.5525	10401	1.5525	13484		1.5525	12828	1.5525	18408		1.5525	6459	1.5525	9087		1.5525	2767	1.5525	3919
					1.555	2431	1.555	3344		1.555	12475	1.5475	18332		1.555	5864	1.555	8907		1.555	10480	1.555	13249		1.555	12705	1.555	18492		1.555	6582	1.555	9026		1.555	2705	1.555	3830
					1.5575	2417	1.5575	3446		1.5575	12536	1.55	18609		1.5575	6045	1.5575	8973		1.5575	10409	1.5575	13558		1.5575	12976	1.5575	18113		1.5575	6274	1.5575	8901		1.5575	2750	1.5575	3667
					1.56	2426	1.56	3402		1.56	12392	1.5525	18408		1.56	5835	1.56	8894		1.56	10211	1.56	13401		1.56	12862	1.56	18411		1.56	6371	1.56	8902		1.56	2728	1.56	3826
					1.5625	2397	1.5625	3240		1.5625	12528	1.555	18492		1.5625	5903	1.5625	8828		1.5625	10349	1.5625	13392		1.5625	13003	1.5625	18236		1.5625	6303	1.5625	8615		1.5625	2780	1.5625	3771
					1.565	2560	1.565	3380		1.565	12488	1.5575	18113		1.565	5918	1.565	8883		1.565	10296	1.565	13199		1.565	12736	1.565	18224		1.565	6370	1.565	8722		1.565	2648	1.565	3782
					1.5675	2400	1.5675	3237		1.5675	12370	1.56	18411		1.5675	5873	1.5675	8992		1.5675	10279	1.5675	13329		1.5675	12650	1.5675	18396		1.5675	6190	1.5675	8789		1.5675	2784	1.5675	3805
					1.57	2332	1.57	3434		1.57	12536	1.5625	18236		1.57	6004	1.57	9071		1.57	10178	1.57	13204		1.57	12735	1.57	18184		1.57	6331	1.57	8851		1.57	2683	1.57	3754
					1.5725	2336	1.5725	3269		1.5725	12335	1.565	18224		1.5725	5799	1.5725	8872		1.5725	10252	1.5725	13372		1.5725	12716	1.5725	18178		1.5725	6243	1.5725	8871		1.5725	2793	1.5725	3681
					1.575	2294	1.575	3262		1.575	12569	1.5675	18396		1.575	5810	1.575	8779		1.575	10254	1.575	13300		1.575	12562	1.575	18081		1.575	6277	1.575	8845		1.575	2669	1.575	3741
					1.5775	2398	1.5775	3270		1.5775	12463	1.57	18184		1.5775	5737	1.5775	8857		1.5775	9948	1.5775	13347		1.5775	12487	1.5775	18042		1.5775	6329	1.5775	8926		1.5775	2683	1.5775	3751
					1.58	2330	1.58	3340		1.58	12491	1.5725	18178		1.58	5861	1.58	8859		1.58	10038	1.58	13323		1.58	12502	1.58	17983		1.58	6397	1.58	8758		1.58	2688	1.58	3738
					1.5825	2354	1.5825	3251		1.5825	12249	1.575	18081		1.5825	5746	1.5825	8942		1.5825	10184	1.5825	13084		1.5825	12661	1.5825	18047		1.5825	6379	1.5825	8834		1.5825	2667	1.5825	3645
					1.585	2461	1.585	3380		1.585	12408	1.5775	18042		1.585	5748	1.585	8825		1.585	10192	1.585	13037		1.585	12515	1.585	18039		1.585	6115	1.585	8642		1.585	2594	1.585	3649
					1.5875	2385	1.5875	3330		1.5875	12300	1.58	17983		1.5875	5733	1.5875	8845		1.5875	10214	1.5875	13112		1.5875	12531	1.5875	17998		1.5875	6174	1.5875	8610		1.5875	2734	1.5875	3628
					1.59	2497	1.59	3293		1.59	12326	1.5825	18047		1.59	5709	1.59	8789		1.59	9989	1.59	13356		1.59	12547	1.59	18008		1.59	6391	1.59	8593		1.59	2745	1.59	3691
					1.5925	2316	1.5925	3294		1.5925	12495	1.585	18039		1.5925	5800	1.5925	8935		1.5925	9970	1.5925	13172		1.5925	12519	1.5925	18179		1.5925	6337	1.5925	8653		1.5925	2716	1.5925	3721
					1.595	2291	1.595	3377		1.595	12317	1.5875	17998		1.595	5690	1.595	8858		1.595	10082	1.595	13063		1.595	12500	1.595	17917		1.595	6371	1.595	8564		1.595	2627	1.595	3627
					1.5975	2457	1.5975	3246		1.5975	12214	1.59	18008		1.5975	5823	1.5975	8723		1.5975	9988	1.5975	13454		1.5975	12404	1.5975	17825		1.5975	6286	1.5975	8532		1.5975	2668	1.5975	3707
					1.6	2374	1.6	3309		1.6	12198	1.5925	18179		1.6	5698	1.6	8720		1.6	10101	1.6	13119		1.6	12531	1.6	17864		1.6	6202	1.6	8670		1.6	2743	1.6	3697
					1.6025	2337	1.6025	3262		1.6025	12170	1.595	17917		1.6025	5714	1.6025	8893		1.6025	10099	1.6025	13044		1.6025	12310	1.6025	17735		1.6025	6251	1.6025	8602		1.6025	2649	1.6025	3761
					1.605	2365	1.605	3206		1.605	12272	1.5975	17825		1.605	5817	1.605	8707		1.605	9962	1.605	12973		1.605	12463	1.605	17720		1.605	6044	1.605	8558		1.605	2612	1.605	3686
					1.6075	2300	1.6075	3240		1.6075	12150	1.6	17864		1.6075	5779	1.6075	8691		1.6075	10009	1.6075	13231		1.6075	12435	1.6075	17794		1.6075	6129	1.6075	8553		1.6075	2554	1.6075	3635
					1.61	2286	1.61	3228		1.61	12159	1.6025	17735		1.61	5838	1.61	8839		1.61	9849	1.61	13000		1.61	12401	1.61	17656		1.61	6177	1.61	8605		1.61	2638	1.61	3642
					1.6125	2252	1.6125	3268		1.6125	12058	1.605	17720		1.6125	5704	1.6125	8575		1.6125	9977	1.6125	13111		1.6125	12340	1.6125	17592		1.6125	6154	1.6125	8696		1.6125	2653	1.6125	3592
					1.615	2306	1.615	3189		1.615	12134	1.6075	17794		1.615	5708	1.615	8658		1.615	10061	1.615	13086		1.615	12493	1.615	17554		1.615	6148	1.615	8627		1.615	2649	1.615	3707
					1.6175	2308	1.6175	3242		1.6175	11947	1.61	17656		1.6175	5799	1.6175	8731		1.6175	9988	1.6175	12896		1.6175	12381	1.6175	17587		1.6175	6068	1.6175	8567		1.6175	2730	1.6175	3597
					1.62	2317	1.62	3193		1.62	11902	1.6125	17592		1.62	5661	1.62	8681		1.62	9896	1.62	12877		1.62	12294	1.62	17682		1.62	6003	1.62	8456		1.62	2628	1.62	3566
					1.6225	2292	1.6225	3209		1.6225	12173	1.615	17554		1.6225	5758	1.6225	8676		1.6225	9815	1.6225	13059		1.6225	12454	1.6225	17603		1.6225	6136	1.6225	8564		1.6225	2628	1.6225	3612
					1.625	2337	1.625	3213		1.625	11946	1.6175	17587		1.625	5769	1.625	8607		1.625	9898	1.625	12810		1.625	12175	1.625	17628		1.625	6094	1.625	8418		1.625	2732	1.625	3647
					1.6275	2266	1.6275	3180		1.6275	12101	1.62	17682		1.6275	5630	1.6275	8534		1.6275	9937	1.6275	12912		1.6275	12156	1.6275	17512		1.6275	6136	1.6275	8549		1.6275	2499	1.6275	3622
					1.63	2204	1.63	3207		1.63	11898	1.6225	17603		1.63	5661	1.63	8751		1.63	9807	1.63	12887		1.63	11909	1.63	17631		1.63	6023	1.63	8301		1.63	2654	1.63	3621
					1.6325	2298	1.6325	3216		1.6325	11977	1.625	17628		1.6325	5686	1.6325	8531		1.6325	9830	1.6325	12790		1.6325	11990	1.6325	17575		1.6325	6047	1.6325	8473		1.6325	2474	1.6325	3552
					1.635	2224	1.635	3143		1.635	11933	1.6275	17512		1.635	5601	1.635	8521		1.635	9782	1.635	13006		1.635	12169	1.635	17388		1.635	5997	1.635	8291		1.635	2519	1.635	3535
					1.6375	2255	1.6375	3212		1.6375	12011	1.63	17631		1.6375	5712	1.6375	8638		1.6375	9765	1.6375	12772		1.6375	12150	1.6375	17433		1.6375	5986	1.6375	8339		1.6375	2537	1.6375	3569
					1.64	2240	1.64	3182		1.64	11960	1.6325	17575		1.64	5679	1.64	8526		1.64	9920	1.64	12731		1.64	12305	1.64	17313		1.64	6054	1.64	8502		1.64	2611	1.64	3634
					1.6425	2191	1.6425	3215		1.6425	11937	1.635	17388		1.6425	5736	1.6425	8650		1.6425	9923	1.6425	12924		1.6425	12280	1.6425	17343		1.6425	6119	1.6425	8546		1.6425	2523	1.6425	3529
					1.645	2224	1.645	3155		1.645	11765	1.6375	17433		1.645	5657	1.645	8254		1.645	9795	1.645	12653		1.645	12055	1.645	17415		1.645	5871	1.645	8349		1.645	2497	1.645	3612
					1.6475	2207	1.6475	3105		1.6475	11904	1.64	17313		1.6475	5587	1.6475	8670		1.6475	9761	1.6475	12648		1.6475	12250	1.6475	17213		1.6475	5936	1.6475	8199		1.6475	2622	1.6475	3627
					1.65	2200	1.65	3135		1.65	11921	1.6425	17343		1.65	5581	1.65	8651		1.65	9725	1.65	12616		1.65	12037	1.65	17121		1.65	5947	1.65	8322		1.65	2457	1.65	3557
					1.6525	2292	1.6525	3229		1.6525	11760	1.645	17415		1.6525	5709	1.6525	8379		1.6525	9673	1.6525	12626		1.6525	12084	1.6525	17343		1.6525	5968	1.6525	8340		1.6525	2583	1.6525	3364
					1.655	2219	1.655	3082		1.655	11797	1.6475	17213		1.655	5514	1.655	8471		1.655	9701	1.655	12708		1.655	12239	1.655	17100		1.655	6059	1.655	8379		1.655	2487	1.655	3581
					1.6575	2236	1.6575	3109		1.6575	11728	1.65	17121		1.6575	5618	1.6575	8574		1.6575	9830	1.6575	12650		1.6575	12033	1.6575	17095		1.6575	6022	1.6575	8235		1.6575	2579	1.6575	3622
					1.66	2257	1.66	3128		1.66	11789	1.6525	17343		1.66	5687	1.66	8420		1.66	9674	1.66	12677		1.66	11952	1.66	17224		1.66	5886	1.66	8302		1.66	2556	1.66	3526
					1.6625	2189	1.6625	3053		1.6625	11758	1.655	17100		1.6625	5572	1.6625	8332		1.6625	9727	1.6625	12466		1.6625	12026	1.6625	17333		1.6625	5930	1.6625	8294		1.6625	2482	1.6625	3502
					1.665	2198	1.665	3037		1.665	11672	1.6575	17095		1.665	5682	1.665	8372		1.665	9629	1.665	12705		1.665	11908	1.665	16983		1.665	5759	1.665	8364		1.665	2504	1.665	3444
					1.6675	2127	1.6675	3110		1.6675	11561	1.66	17224		1.6675	5548	1.6675	8378		1.6675	9653	1.6675	12446		1.6675	12008	1.6675	17064		1.6675	5883	1.6675	8017		1.6675	2574	1.6675	3503
					1.67	2181	1.67	3065		1.67	11658	1.6625	17333		1.67	5493	1.67	8434		1.67	9623	1.67	12387		1.67	11677	1.67	16975		1.67	5866	1.67	8227		1.67	2443	1.67	3526
					1.6725	2235	1.6725	3072		1.6725	11576	1.665	16983		1.6725	5435	1.6725	8387		1.6725	9626	1.6725	12611		1.6725	12029	1.6725	17009		1.6725	5844	1.6725	8117		1.6725	2512	1.6725	3511
					1.675	2175	1.675	3020		1.675	11688	1.6675	17064		1.675	5626	1.675	8350		1.675	9667	1.675	12447		1.675	12009	1.675	17193		1.675	5881	1.675	8316		1.675	2484	1.675	3506
					1.6775	2267	1.6775	3151		1.6775	11517	1.67	16975		1.6775	5557	1.6775	8402		1.6775	9496	1.6775	12525		1.6775	11888	1.6775	16808		1.6775	6022	1.6775	8303		1.6775	2467	1.6775	3430
					1.68	2168	1.68	3085		1.68	11601	1.6725	17009		1.68	5272	1.68	8285		1.68	9477	1.68	12437		1.68	11998	1.68	16826		1.68	5809	1.68	8232		1.68	2540	1.68	3451
					1.6825	2249	1.6825	3066		1.6825	11563	1.675	17193		1.6825	5472	1.6825	8504		1.6825	9464	1.6825	12220		1.6825	11892	1.6825	16859		1.6825	5793	1.6825	8200		1.6825	2430	1.6825	3467
					1.685	2101	1.685	3084		1.685	11496	1.6775	16808		1.685	5473	1.685	8353		1.685	9497	1.685	12612		1.685	11649	1.685	16786		1.685	5904	1.685	8146		1.685	2547	1.685	3422
					1.6875	2141	1.6875	2969		1.6875	11430	1.68	16826		1.6875	5317	1.6875	8138		1.6875	9576	1.6875	12389		1.6875	11879	1.6875	17006		1.6875	5802	1.6875	8233		1.6875	2573	1.6875	3361
					1.69	2158	1.69	2950		1.69	11519	1.6825	16859		1.69	5419	1.69	8451		1.69	9392	1.69	12494		1.69	11823	1.69	17038		1.69	5909	1.69	8100		1.69	2526	1.69	3420
					1.6925	2231	1.6925	2909		1.6925	11598	1.685	16786		1.6925	5371	1.6925	8271		1.6925	9611	1.6925	12362		1.6925	11715	1.6925	16875		1.6925	5900	1.6925	8020		1.6925	2570	1.6925	3388
					1.695	2142	1.695	3034		1.695	11327	1.6875	17006		1.695	5505	1.695	8254		1.695	9612	1.695	12302		1.695	11716	1.695	16746		1.695	5848	1.695	8036		1.695	2445	1.695	3444
					1.6975	2102	1.6975	3130		1.6975	11636	1.69	17038		1.6975	5531	1.6975	8262		1.6975	9372	1.6975	12494		1.6975	11947	1.6975	17041		1.6975	5933	1.6975	8053		1.6975	2503	1.6975	3338
					1.7	2218	1.7	3052		1.7	11495	1.6925	16875		1.7	5463	1.7	8131		1.7	9418	1.7	12318		1.7	11988	1.7	16616		1.7	5889	1.7	8113		1.7	2548	1.7	3348
					1.7025	2178	1.7025	3066		1.7025	11549	1.695	16746		1.7025	5441	1.7025	8335		1.7025	9455	1.7025	12298		1.7025	11719	1.7025	16677		1.7025	5761	1.7025	8109		1.7025	2484	1.7025	3298
					1.705	2133	1.705	3074		1.705	11361	1.6975	17041		1.705	5424	1.705	8479		1.705	9505	1.705	12164		1.705	11405	1.705	16693		1.705	5737	1.705	8120		1.705	2487	1.705	3407
					1.7075	2114	1.7075	2909		1.7075	11373	1.7	16616		1.7075	5351	1.7075	8170		1.7075	9388	1.7075	12300		1.7075	11630	1.7075	16744		1.7075	5805	1.7075	7960		1.7075	2348	1.7075	3491
					1.71	2100	1.71	2993		1.71	11479	1.7025	16677		1.71	5441	1.71	8170		1.71	9425	1.71	12248		1.71	11613	1.71	17090		1.71	5612	1.71	7977		1.71	2437	1.71	3347
					1.7125	2185	1.7125	3022		1.7125	11469	1.705	16693		1.7125	5383	1.7125	8241		1.7125	9353	1.7125	12144		1.7125	11774	1.7125	16911		1.7125	5803	1.7125	8013		1.7125	2367	1.7125	3437
					1.715	2169	1.715	2945		1.715	11460	1.7075	16744		1.715	5410	1.715	8124		1.715	9362	1.715	12142		1.715	11634	1.715	16433		1.715	5830	1.715	8161		1.715	2442	1.715	3361
					1.7175	2142	1.7175	2996		1.7175	11354	1.71	17090		1.7175	5284	1.7175	8065		1.7175	9421	1.7175	12394		1.7175	11467	1.7175	16560		1.7175	5839	1.7175	7978		1.7175	2418	1.7175	3278
					1.72	2126	1.72	2878		1.72	11571	1.7125	16911		1.72	5325	1.72	8225		1.72	9262	1.72	12173		1.72	11643	1.72	16715		1.72	5708	1.72	7948		1.72	2402	1.72	3315
					1.7225	2150	1.7225	2978		1.7225	11381	1.715	16433		1.7225	5258	1.7225	8262		1.7225	9555	1.7225	12354		1.7225	11578	1.7225	16392		1.7225	5649	1.7225	7933		1.7225	2529	1.7225	3305
					1.725	2051	1.725	2947		1.725	11298	1.7175	16560		1.725	5150	1.725	8135		1.725	9477	1.725	12201		1.725	11394	1.725	16443		1.725	5810	1.725	8047		1.725	2513	1.725	3356
					1.7275	2052	1.7275	2998		1.7275	11410	1.72	16715		1.7275	5403	1.7275	8066		1.7275	9618	1.7275	12079		1.7275	11435	1.7275	16502		1.7275	5797	1.7275	7915		1.7275	2374	1.7275	3371
					1.73	2114	1.73	2987		1.73	11311	1.7225	16392		1.73	5510	1.73	8106		1.73	9385	1.73	11889		1.73	11488	1.73	16507		1.73	5643	1.73	7967		1.73	2398	1.73	3350
					1.7325	2082	1.7325	2942		1.7325	11386	1.725	16443		1.7325	5418	1.7325	8107		1.7325	9337	1.7325	11983		1.7325	11657	1.7325	16464		1.7325	5625	1.7325	7872		1.7325	2270	1.7325	3378
					1.735	2083	1.735	2886		1.735	11341	1.7275	16502		1.735	5361	1.735	8278		1.735	9420	1.735	12242		1.735	11411	1.735	16562		1.735	5555	1.735	7771		1.735	2506	1.735	3290
					1.7375	2081	1.7375	2940		1.7375	11224	1.73	16507		1.7375	5167	1.7375	8102		1.7375	9343	1.7375	12013		1.7375	11375	1.7375	16547		1.7375	5768	1.7375	7820		1.7375	2394	1.7375	3362
					1.74	1981	1.74	2824		1.74	11247	1.7325	16464		1.74	5211	1.74	7933		1.74	9445	1.74	12223		1.74	11686	1.74	16538		1.74	5542	1.74	7875		1.74	2387	1.74	3334
					1.7425	2143	1.7425	2818		1.7425	11190	1.735	16562		1.7425	5361	1.7425	8092		1.7425	9216	1.7425	12171		1.7425	11306	1.7425	16521		1.7425	5537	1.7425	7718		1.7425	2414	1.7425	3333
					1.745	2178	1.745	2857		1.745	11314	1.7375	16547		1.745	5392	1.745	8155		1.745	9248	1.745	12134		1.745	11443	1.745	16306		1.745	5685	1.745	7795		1.745	2438	1.745	3297
					1.7475	2045	1.7475	2910		1.7475	11090	1.74	16538		1.7475	5471	1.7475	7917		1.7475	9314	1.7475	12146		1.7475	11337	1.7475	16320		1.7475	5552	1.7475	7984		1.7475	2368	1.7475	3235
					1.75	2208	1.75	2828		1.75	11233	1.7425	16521		1.75	5246	1.75	8032		1.75	9345	1.75	12033		1.75	11492	1.75	16387		1.75	5559	1.75	7829		1.75	2436	1.75	3380
					1.7525	2144	1.7525	2874		1.7525	11134	1.745	16306		1.7525	5218	1.7525	7911		1.7525	9207	1.7525	11901		1.7525	11419	1.7525	16294		1.7525	5497	1.7525	7880		1.7525	2281	1.7525	3201
					1.755	2087	1.755	2871		1.755	10918	1.7475	16320		1.755	5209	1.755	7836		1.755	9184	1.755	11975		1.755	11398	1.755	15973		1.755	5611	1.755	7954		1.755	2401	1.755	3303
					1.7575	2013	1.7575	2849		1.7575	11012	1.75	16387		1.7575	5247	1.7575	7971		1.7575	9234	1.7575	11869		1.7575	11289	1.7575	16231		1.7575	5666	1.7575	7791		1.7575	2343	1.7575	3247
					1.76	2130	1.76	2901		1.76	10967	1.7525	16294		1.76	5189	1.76	7925		1.76	9242	1.76	12099		1.76	11237	1.76	16248		1.76	5549	1.76	7601		1.76	2297	1.76	3297
					1.7625	2092	1.7625	2829		1.7625	11076	1.755	15973		1.7625	5193	1.7625	7910		1.7625	9140	1.7625	11841		1.7625	11270	1.7625	16078		1.7625	5740	1.7625	7772		1.7625	2488	1.7625	3236
					1.765	2120	1.765	2859		1.765	10903	1.7575	16231		1.765	5120	1.765	7801		1.765	9353	1.765	12168		1.765	11351	1.765	16334		1.765	5520	1.765	7732		1.765	2458	1.765	3335
					1.7675	1904	1.7675	2776		1.7675	10894	1.76	16248		1.7675	5190	1.7675	8048		1.7675	9325	1.7675	11804		1.7675	11198	1.7675	16253		1.7675	5638	1.7675	7691		1.7675	2351	1.7675	3223
					1.77	2069	1.77	2876		1.77	10927	1.7625	16078		1.77	5166	1.77	8100		1.77	9046	1.77	11819		1.77	11176	1.77	16036		1.77	5712	1.77	7797		1.77	2354	1.77	3185
					1.7725	1995	1.7725	2867		1.7725	10886	1.765	16334		1.7725	5306	1.7725	7764		1.7725	9197	1.7725	11882		1.7725	11169	1.7725	16082		1.7725	5590	1.7725	7764		1.7725	2298	1.7725	3227
					1.775	2038	1.775	2778		1.775	10900	1.7675	16253		1.775	5266	1.775	7862		1.775	9045	1.775	11809		1.775	11170	1.775	16183		1.775	5432	1.775	7798		1.775	2362	1.775	3185
					1.7775	2083	1.7775	2912		1.7775	10836	1.77	16036		1.7775	5302	1.7775	8002		1.7775	9119	1.7775	11707		1.7775	11387	1.7775	16331		1.7775	5513	1.7775	7468		1.7775	2391	1.7775	3213
					1.78	1995	1.78	2857		1.78	10812	1.7725	16082		1.78	5120	1.78	7865		1.78	9307	1.78	11931		1.78	11119	1.78	16056		1.78	5436	1.78	7791		1.78	2429	1.78	3298
					1.7825	2068	1.7825	2852		1.7825	10850	1.775	16183		1.7825	5070	1.7825	7894		1.7825	8922	1.7825	11762		1.7825	11011	1.7825	15872		1.7825	5421	1.7825	7576		1.7825	2326	1.7825	3160
					1.785	1999	1.785	2747		1.785	10872	1.7775	16331		1.785	5264	1.785	7830		1.785	9053	1.785	11761		1.785	11241	1.785	15960		1.785	5462	1.785	7756		1.785	2413	1.785	3189
					1.7875	2024	1.7875	2900		1.7875	10927	1.78	16056		1.7875	5115	1.7875	7905		1.7875	9033	1.7875	11778		1.7875	11191	1.7875	16103		1.7875	5599	1.7875	7839		1.7875	2288	1.7875	3093
					1.79	1997	1.79	2822		1.79	10792	1.7825	15872		1.79	5217	1.79	7892		1.79	9160	1.79	11610		1.79	11167	1.79	16012		1.79	5404	1.79	7615		1.79	2416	1.79	3181
					1.7925	2074	1.7925	2843		1.7925	10912	1.785	15960		1.7925	5140	1.7925	7792		1.7925	9033	1.7925	11565		1.7925	11174	1.7925	16019		1.7925	5409	1.7925	7558		1.7925	2248	1.7925	3222
					1.795	2025	1.795	2816		1.795	10812	1.7875	16103		1.795	5090	1.795	7805		1.795	9036	1.795	11647		1.795	11211	1.795	15955		1.795	5471	1.795	7503		1.795	2315	1.795	3301
					1.7975	2020	1.7975	2846		1.7975	10678	1.79	16012		1.7975	5059	1.7975	7642		1.7975	8959	1.7975	11489		1.7975	11089	1.7975	16132		1.7975	5427	1.7975	7484		1.7975	2321	1.7975	3055
					1.8	1914	1.8	2736		1.8	10631	1.7925	16019		1.8	5178	1.8	7865		1.8	8992	1.8	11808		1.8	10853	1.8	15886		1.8	5547	1.8	7596		1.8	2261	1.8	3205
					1.8025	1937	1.8025	2857		1.8025	10948	1.795	15955		1.8025	5159	1.8025	7712		1.8025	8897	1.8025	11492		1.8025	11016	1.8025	15696		1.8025	5326	1.8025	7577		1.8025	2310	1.8025	3275
					1.805	2008	1.805	2766		1.805	10917	1.7975	16132		1.805	5129	1.805	7888		1.805	8913	1.805	11419		1.805	11131	1.805	15693		1.805	5331	1.805	7538		1.805	2274	1.805	3188
					1.8075	1970	1.8075	2808		1.8075	10639	1.8	15886		1.8075	5036	1.8075	7817		1.8075	9003	1.8075	11668		1.8075	10721	1.8075	15665		1.8075	5416	1.8075	7499		1.8075	2299	1.8075	3143
					1.81	1942	1.81	2766		1.81	10809	1.8025	15696		1.81	5151	1.81	7925		1.81	8860	1.81	11516		1.81	11109	1.81	15707		1.81	5255	1.81	7511		1.81	2311	1.81	3249
					1.8125	1986	1.8125	2750		1.8125	10804	1.805	15693		1.8125	5151	1.8125	7748		1.8125	8826	1.8125	11577		1.8125	11012	1.8125	15760		1.8125	5278	1.8125	7496		1.8125	2329	1.8125	3167
					1.815	2030	1.815	2810		1.815	10583	1.8075	15665		1.815	5080	1.815	7675		1.815	9041	1.815	11649		1.815	10986	1.815	15883		1.815	5205	1.815	7497		1.815	2186	1.815	3111
					1.8175	2001	1.8175	2664		1.8175	10682	1.81	15707		1.8175	5123	1.8175	7652		1.8175	8907	1.8175	11463		1.8175	11115	1.8175	15725		1.8175	5453	1.8175	7581		1.8175	2316	1.8175	3178
					1.82	1910	1.82	2706		1.82	10881	1.8125	15760		1.82	4918	1.82	7642		1.82	8853	1.82	11444		1.82	10920	1.82	15813		1.82	5291	1.82	7485		1.82	2316	1.82	3176
					1.8225	2019	1.8225	2759		1.8225	10719	1.815	15883		1.8225	5048	1.8225	7614		1.8225	8950	1.8225	11593		1.8225	11027	1.8225	15652		1.8225	5395	1.8225	7479		1.8225	2366	1.8225	3100
					1.825	2021	1.825	2803		1.825	10591	1.8175	15725		1.825	5172	1.825	7716		1.825	8756	1.825	11551		1.825	10946	1.825	15801		1.825	5400	1.825	7436		1.825	2255	1.825	3151
					1.8275	2034	1.8275	2692		1.8275	10589	1.82	15813		1.8275	5032	1.8275	7692		1.8275	8874	1.8275	11530		1.8275	10722	1.8275	15580		1.8275	5319	1.8275	7389		1.8275	2317	1.8275	3065
					1.83	1989	1.83	2673		1.83	10638	1.8225	15652		1.83	4991	1.83	7621		1.83	8898	1.83	11642		1.83	10885	1.83	15586		1.83	5240	1.83	7393		1.83	2236	1.83	3069
					1.8325	1936	1.8325	2708		1.8325	10869	1.825	15801		1.8325	5023	1.8325	7647		1.8325	8723	1.8325	11397		1.8325	10799	1.8325	15613		1.8325	5369	1.8325	7405		1.8325	2294	1.8325	3137
					1.835	1898	1.835	2661		1.835	10565	1.8275	15580		1.835	5051	1.835	7630		1.835	8930	1.835	11403		1.835	10896	1.835	15484		1.835	5217	1.835	7310		1.835	2315	1.835	3072
					1.8375	1914	1.8375	2748		1.8375	10509	1.83	15586		1.8375	5082	1.8375	7671		1.8375	8721	1.8375	11429		1.8375	10951	1.8375	15456		1.8375	5303	1.8375	7356		1.8375	2228	1.8375	3089
					1.84	1915	1.84	2734		1.84	10558	1.8325	15613		1.84	4862	1.84	7555		1.84	8829	1.84	11586		1.84	10920	1.84	15426		1.84	5237	1.84	7305		1.84	2300	1.84	3039
					1.8425	1865	1.8425	2680		1.8425	10537	1.835	15484		1.8425	5061	1.8425	7582		1.8425	8850	1.8425	11526		1.8425	10586	1.8425	15653		1.8425	5252	1.8425	7298		1.8425	2292	1.8425	3044
					1.845	1851	1.845	2751		1.845	10543	1.8375	15456		1.845	5229	1.845	7672		1.845	8686	1.845	11456		1.845	10764	1.845	15223		1.845	5304	1.845	7295		1.845	2169	1.845	3122
					1.8475	1946	1.8475	2610		1.8475	10358	1.84	15426		1.8475	4939	1.8475	7595		1.8475	8753	1.8475	11328		1.8475	10933	1.8475	15465		1.8475	5340	1.8475	7322		1.8475	2179	1.8475	3174
					1.85	1959	1.85	2748		1.85	10621	1.8425	15653		1.85	4825	1.85	7526		1.85	8757	1.85	11323		1.85	10811	1.85	15527		1.85	5193	1.85	7379		1.85	2111	1.85	3076
					1.8525	1941	1.8525	2722		1.8525	10501	1.845	15223		1.8525	4991	1.8525	7663		1.8525	8667	1.8525	11415		1.8525	10814	1.8525	15503		1.8525	5184	1.8525	7305		1.8525	2110	1.8525	3028
					1.855	2009	1.855	2639		1.855	10580	1.8475	15465		1.855	4735	1.855	7606		1.855	8494	1.855	11493		1.855	10759	1.855	15361		1.855	5184	1.855	7186		1.855	2220	1.855	3051
					1.8575	1933	1.8575	2560		1.8575	10318	1.85	15527		1.8575	4933	1.8575	7722		1.8575	8682	1.8575	11214		1.8575	10783	1.8575	15387		1.8575	5174	1.8575	7331		1.8575	2240	1.8575	3063
					1.86	1803	1.86	2637		1.86	10218	1.8525	15503		1.86	4929	1.86	7476		1.86	8540	1.86	11415		1.86	10589	1.86	15363		1.86	5273	1.86	7274		1.86	2090	1.86	3004
					1.8625	1942	1.8625	2789		1.8625	10398	1.855	15361		1.8625	4924	1.8625	7555		1.8625	8602	1.8625	11250		1.8625	10693	1.8625	15369		1.8625	5171	1.8625	7398		1.8625	2208	1.8625	2975
					1.865	1850	1.865	2720		1.865	10367	1.8575	15387		1.865	4936	1.865	7617		1.865	8642	1.865	11154		1.865	10797	1.865	15363		1.865	5284	1.865	7295		1.865	2191	1.865	3021
					1.8675	1872	1.8675	2600		1.8675	10173	1.86	15363		1.8675	4951	1.8675	7357		1.8675	8471	1.8675	11212		1.8675	10672	1.8675	15325		1.8675	5222	1.8675	7263		1.8675	2128	1.8675	3059
					1.87	1788	1.87	2736		1.87	10260	1.8625	15369		1.87	4828	1.87	7566		1.87	8685	1.87	11220		1.87	10538	1.87	15431		1.87	5173	1.87	7342		1.87	2225	1.87	3021
					1.8725	1882	1.8725	2688		1.8725	10266	1.865	15363		1.8725	4825	1.8725	7558		1.8725	8652	1.8725	11105		1.8725	10464	1.8725	15194		1.8725	5228	1.8725	7234		1.8725	2226	1.8725	3024
					1.875	1830	1.875	2570		1.875	10286	1.8675	15325		1.875	5094	1.875	7432		1.875	8590	1.875	11328		1.875	10404	1.875	15209		1.875	5305	1.875	7281		1.875	2207	1.875	3097
					1.8775	1891	1.8775	2636		1.8775	10436	1.87	15431		1.8775	4806	1.8775	7472		1.8775	8552	1.8775	11288		1.8775	10522	1.8775	15166		1.8775	5130	1.8775	7397		1.8775	2201	1.8775	3026
					1.88	1825	1.88	2657		1.88	10354	1.8725	15194		1.88	4904	1.88	7432		1.88	8625	1.88	11209		1.88	10614	1.88	15015		1.88	5225	1.88	7149		1.88	2194	1.88	3013
					1.8825	1819	1.8825	2681		1.8825	10115	1.875	15209		1.8825	4955	1.8825	7473		1.8825	8675	1.8825	11095		1.8825	10691	1.8825	15063		1.8825	5008	1.8825	7107		1.8825	2197	1.8825	2970
					1.885	1922	1.885	2683		1.885	10224	1.8775	15166		1.885	4903	1.885	7392		1.885	8689	1.885	11089		1.885	10282	1.885	15273		1.885	5250	1.885	7020		1.885	2183	1.885	2963
					1.8875	1776	1.8875	2624		1.8875	10302	1.88	15015		1.8875	4949	1.8875	7374		1.8875	8531	1.8875	11119		1.8875	10499	1.8875	15092		1.8875	5099	1.8875	7114		1.8875	2167	1.8875	3026
					1.89	1822	1.89	2552		1.89	10272	1.8825	15063		1.89	4893	1.89	7389		1.89	8537	1.89	11304		1.89	10614	1.89	14998		1.89	5046	1.89	7157		1.89	2121	1.89	2934
					1.8925	1867	1.8925	2577		1.8925	10185	1.885	15273		1.8925	4914	1.8925	7386		1.8925	8435	1.8925	10814		1.8925	10402	1.8925	14988		1.8925	5029	1.8925	7143		1.8925	2159	1.8925	3088
					1.895	1862	1.895	2502		1.895	10282	1.8875	15092		1.895	4836	1.895	7353		1.895	8517	1.895	10933		1.895	10511	1.895	15106		1.895	5164	1.895	7175		1.895	2184	1.895	2905
					1.8975	1818	1.8975	2595		1.8975	10126	1.89	14998		1.8975	4876	1.8975	7454		1.8975	8551	1.8975	11014		1.8975	10387	1.8975	15006		1.8975	4995	1.8975	7102		1.8975	2142	1.8975	3011
					1.9	1912	1.9	2614		1.9	10175	1.8925	14988		1.9	4921	1.9	7362		1.9	8481	1.9	10994		1.9	10449	1.9	14873		1.9	5055	1.9	7242		1.9	2176	1.9	2992
					1.9025	1865	1.9025	2587		1.9025	10107	1.895	15106		1.9025	4874	1.9025	7544		1.9025	8391	1.9025	11182		1.9025	10534	1.9025	14868		1.9025	5005	1.9025	7205		1.9025	2139	1.9025	3008
					1.905	1828	1.905	2561		1.905	10109	1.8975	15006		1.905	4810	1.905	7390		1.905	8617	1.905	10920		1.905	10519	1.905	15036		1.905	5051	1.905	7015		1.905	2102	1.905	2838
					1.9075	1853	1.9075	2585		1.9075	10212	1.9	14873		1.9075	4909	1.9075	7343		1.9075	8382	1.9075	11112		1.9075	10301	1.9075	14958		1.9075	5059	1.9075	7057		1.9075	2094	1.9075	2967
					1.91	1816	1.91	2603		1.91	10035	1.9025	14868		1.91	4654	1.91	7156		1.91	8331	1.91	11046		1.91	10321	1.91	14920		1.91	5083	1.91	7039		1.91	2104	1.91	2958
					1.9125	1797	1.9125	2478		1.9125	9849	1.905	15036		1.9125	4782	1.9125	7215		1.9125	8420	1.9125	11090		1.9125	10518	1.9125	14808		1.9125	5075	1.9125	6916		1.9125	2090	1.9125	2932
					1.915	1851	1.915	2572		1.915	10121	1.9075	14958		1.915	4858	1.915	7486		1.915	8271	1.915	10820		1.915	10314	1.915	15079		1.915	5063	1.915	6981		1.915	2203	1.915	2899
					1.9175	1844	1.9175	2549		1.9175	10032	1.91	14920		1.9175	4827	1.9175	7216		1.9175	8389	1.9175	10994		1.9175	10245	1.9175	14979		1.9175	5096	1.9175	6900		1.9175	2128	1.9175	3008
					1.92	1867	1.92	2543		1.92	10278	1.9125	14808		1.92	4803	1.92	7335		1.92	8624	1.92	10813		1.92	10336	1.92	14950		1.92	5005	1.92	7024		1.92	2073	1.92	2928
					1.9225	1881	1.9225	2495		1.9225	10171	1.915	15079		1.9225	4783	1.9225	7422		1.9225	8329	1.9225	10759		1.9225	10441	1.9225	14721		1.9225	5012	1.9225	6961		1.9225	2162	1.9225	3016
					1.925	1809	1.925	2448		1.925	9885	1.9175	14979		1.925	4788	1.925	7364		1.925	8393	1.925	10889		1.925	10425	1.925	15033		1.925	5156	1.925	6860		1.925	2140	1.925	2964
					1.9275	1811	1.9275	2526		1.9275	9872	1.92	14950		1.9275	4739	1.9275	7294		1.9275	8235	1.9275	10907		1.9275	10403	1.9275	14930		1.9275	4996	1.9275	6958		1.9275	2147	1.9275	2876
					1.93	1768	1.93	2549		1.93	9955	1.9225	14721		1.93	4893	1.93	7308		1.93	8266	1.93	10965		1.93	10344	1.93	14653		1.93	5113	1.93	7000		1.93	2040	1.93	2876
					1.9325	1802	1.9325	2527		1.9325	9930	1.925	15033		1.9325	4727	1.9325	7352		1.9325	8314	1.9325	10689		1.9325	10155	1.9325	14671		1.9325	4996	1.9325	6978		1.9325	2114	1.9325	2785
					1.935	1823	1.935	2601		1.935	10079	1.9275	14930		1.935	4815	1.935	7286		1.935	8275	1.935	10847		1.935	10149	1.935	14508		1.935	5091	1.935	7063		1.935	2091	1.935	2903
					1.9375	1781	1.9375	2500		1.9375	9946	1.93	14653		1.9375	4761	1.9375	7135		1.9375	8272	1.9375	10835		1.9375	10242	1.9375	14712		1.9375	4961	1.9375	6883		1.9375	2000	1.9375	2893
					1.94	1792	1.94	2474		1.94	9976	1.9325	14671		1.94	4656	1.94	7207		1.94	8288	1.94	10691		1.94	10157	1.94	14550		1.94	4997	1.94	6979		1.94	2098	1.94	2880
					1.9425	1771	1.9425	2434		1.9425	9936	1.935	14508		1.9425	4550	1.9425	7182		1.9425	8427	1.9425	10713		1.9425	10128	1.9425	14741		1.9425	4912	1.9425	6977		1.9425	2047	1.9425	2826
					1.945	1841	1.945	2508		1.945	10021	1.9375	14712		1.945	4657	1.945	7133		1.945	8310	1.945	10784		1.945	10280	1.945	14778		1.945	4975	1.945	6797		1.945	1982	1.945	2895
					1.9475	1818	1.9475	2593		1.9475	9800	1.94	14550		1.9475	4780	1.9475	7171		1.9475	8334	1.9475	10669		1.9475	10147	1.9475	14452		1.9475	5000	1.9475	6967		1.9475	2112	1.9475	2954
					1.95	1655	1.95	2518		1.95	9886	1.9425	14741		1.95	4664	1.95	7144		1.95	8325	1.95	10755		1.95	10119	1.95	14671		1.95	4994	1.95	6861		1.95	2096	1.95	2951
					1.9525	1782	1.9525	2486		1.9525	9794	1.945	14778		1.9525	4770	1.9525	7330		1.9525	8202	1.9525	10642		1.9525	10114	1.9525	14326		1.9525	4979	1.9525	6919		1.9525	2061	1.9525	2787
					1.955	1824	1.955	2575		1.955	9938	1.9475	14452		1.955	4821	1.955	7193		1.955	8100	1.955	10806		1.955	10291	1.955	14463		1.955	5001	1.955	6845		1.955	2101	1.955	2854
					1.9575	1787	1.9575	2453		1.9575	10045	1.95	14671		1.9575	4747	1.9575	7143		1.9575	8298	1.9575	10763		1.9575	10024	1.9575	14658		1.9575	4815	1.9575	6818		1.9575	2062	1.9575	2827
					1.96	1835	1.96	2450		1.96	9811	1.9525	14326		1.96	4592	1.96	7133		1.96	8178	1.96	10640		1.96	10017	1.96	14268		1.96	4856	1.96	6843		1.96	2055	1.96	2849
					1.9625	1722	1.9625	2411		1.9625	9708	1.955	14463		1.9625	4732	1.9625	7076		1.9625	8260	1.9625	10625		1.9625	10012	1.9625	14432		1.9625	4818	1.9625	6944		1.9625	2051	1.9625	2862
					1.965	1819	1.965	2441		1.965	9829	1.9575	14658		1.965	4759	1.965	7037		1.965	8124	1.965	10643		1.965	9998	1.965	14495		1.965	4821	1.965	6737		1.965	1998	1.965	2824
					1.9675	1776	1.9675	2483		1.9675	9716	1.96	14268		1.9675	4754	1.9675	7158		1.9675	8211	1.9675	10683		1.9675	9830	1.9675	14607		1.9675	4829	1.9675	6830		1.9675	2054	1.9675	2841
					1.97	1741	1.97	2458		1.97	9918	1.9625	14432		1.97	4697	1.97	7216		1.97	8265	1.97	10597		1.97	10127	1.97	14488		1.97	4827	1.97	6745		1.97	2096	1.97	2828
					1.9725	1735	1.9725	2457		1.9725	9589	1.965	14495		1.9725	4768	1.9725	7055		1.9725	8085	1.9725	10655		1.9725	9995	1.9725	14510		1.9725	4680	1.9725	6806		1.9725	2041	1.9725	2880
					1.975	1758	1.975	2379		1.975	9777	1.9675	14607		1.975	4683	1.975	7099		1.975	7948	1.975	10543		1.975	10097	1.975	14421		1.975	4926	1.975	6877		1.975	2045	1.975	2869
					1.9775	1839	1.9775	2348		1.9775	9776	1.97	14488		1.9775	4717	1.9775	7087		1.9775	8103	1.9775	10714		1.9775	10141	1.9775	14535		1.9775	4768	1.9775	6746		1.9775	2122	1.9775	2915
					1.98	1723	1.98	2468		1.98	9548	1.9725	14510		1.98	4707	1.98	7107		1.98	8140	1.98	10565		1.98	10181	1.98	14299		1.98	4937	1.98	6691		1.98	2089	1.98	2882
					1.9825	1717	1.9825	2417		1.9825	9855	1.975	14421		1.9825	4602	1.9825	7009		1.9825	8182	1.9825	10491		1.9825	10005	1.9825	14091		1.9825	5006	1.9825	6747		1.9825	2048	1.9825	2698
					1.985	1800	1.985	2386		1.985	9760	1.9775	14535		1.985	4564	1.985	7028		1.985	8046	1.985	10556		1.985	10144	1.985	14468		1.985	4722	1.985	6692		1.985	2039	1.985	2850
					1.9875	1750	1.9875	2352		1.9875	9841	1.98	14299		1.9875	4621	1.9875	6995		1.9875	7812	1.9875	10598		1.9875	10095	1.9875	14490		1.9875	4866	1.9875	6685		1.9875	2016	1.9875	2833
					1.99	1707	1.99	2370		1.99	9474	1.9825	14091		1.99	4581	1.99	7082		1.99	8046	1.99	10522		1.99	10094	1.99	14170		1.99	4861	1.99	6607		1.99	2066	1.99	2825
					1.9925	1769	1.9925	2406		1.9925	9660	1.985	14468		1.9925	4654	1.9925	7120		1.9925	8155	1.9925	10420		1.9925	9934	1.9925	14164		1.9925	4735	1.9925	6911		1.9925	1987	1.9925	2754
					1.995	1746	1.995	2366		1.995	9658	1.9875	14490		1.995	4604	1.995	6941		1.995	8033	1.995	10515		1.995	10068	1.995	14307		1.995	4809	1.995	6678		1.995	2037	1.995	2850
					1.9975	1757	1.9975	2431		1.9975	9548	1.99	14170		1.9975	4612	1.9975	6919		1.9975	8195	1.9975	10438		1.9975	9689	1.9975	14026		1.9975	4763	1.9975	6598		1.9975	1919	1.9975	2714
					2	1692	2	2395		2	9522	1.9925	14164		2	4649	2	7034		2	8147	2	10559		2	9838	2	14315		2	4805	2	6742		2	2001	2	2850
					2.0025	1776	2.0025	2420		2.0025	9618	1.995	14307		2.0025	4620	2.0025	7138		2.0025	8094	2.0025	10346		2.0025	9914	2.0025	14170		2.0025	4820	2.0025	6641		2.0025	2078	2.0025	2706
					2.005	1717	2.005	2411		2.005	9501	1.9975	14026		2.005	4583	2.005	7030		2.005	8122	2.005	10719		2.005	9954	2.005	14254		2.005	4766	2.005	6552		2.005	2045	2.005	2712
					2.0075	1777	2.0075	2322		2.0075	9583	2	14315		2.0075	4536	2.0075	6731		2.0075	7958	2.0075	10531		2.0075	9845	2.0075	14119		2.0075	4763	2.0075	6528		2.0075	1956	2.0075	2771
					2.01	1666	2.01	2413		2.01	9528	2.0025	14170		2.01	4673	2.01	6951		2.01	7950	2.01	10390		2.01	10114	2.01	14230		2.01	4655	2.01	6697		2.01	2033	2.01	2718
					2.0125	1677	2.0125	2409		2.0125	9494	2.005	14254		2.0125	4413	2.0125	7051		2.0125	8079	2.0125	10372		2.0125	9925	2.0125	14280		2.0125	4692	2.0125	6727		2.0125	1961	2.0125	2748
					2.015	1720	2.015	2309		2.015	9347	2.0075	14119		2.015	4569	2.015	6762		2.015	7829	2.015	10401		2.015	9867	2.015	14184		2.015	4798	2.015	6619		2.015	2079	2.015	2819
					2.0175	1729	2.0175	2385		2.0175	9441	2.01	14230		2.0175	4561	2.0175	6982		2.0175	7879	2.0175	10330		2.0175	9838	2.0175	14044		2.0175	4664	2.0175	6627		2.0175	1971	2.0175	2706
					2.02	1659	2.02	2263		2.02	9512	2.0125	14280		2.02	4520	2.02	6729		2.02	7889	2.02	10356		2.02	9759	2.02	14062		2.02	4692	2.02	6455		2.02	1986	2.02	2820
					2.0225	1726	2.0225	2338		2.0225	9417	2.015	14184		2.0225	4502	2.0225	6890		2.0225	7929	2.0225	10289		2.0225	9892	2.0225	14034		2.0225	4674	2.0225	6689		2.0225	2006	2.0225	2700
					2.025	1694	2.025	2423		2.025	9311	2.0175	14044		2.025	4664	2.025	7099		2.025	8013	2.025	10347		2.025	9771	2.025	14153		2.025	4632	2.025	6728		2.025	1887	2.025	2739
					2.0275	1673	2.0275	2317		2.0275	9239	2.02	14062		2.0275	4468	2.0275	6924		2.0275	7881	2.0275	10253		2.0275	9798	2.0275	13917		2.0275	4736	2.0275	6584		2.0275	2051	2.0275	2796
					2.03	1735	2.03	2311		2.03	9342	2.0225	14034		2.03	4439	2.03	6891		2.03	7890	2.03	10135		2.03	9775	2.03	13908		2.03	4779	2.03	6589		2.03	1923	2.03	2605
					2.0325	1709	2.0325	2335		2.0325	9315	2.025	14153		2.0325	4500	2.0325	6998		2.0325	7973	2.0325	10258		2.0325	9893	2.0325	14013		2.0325	4724	2.0325	6598		2.0325	2050	2.0325	2750
					2.035	1702	2.035	2343		2.035	9350	2.0275	13917		2.035	4419	2.035	6883		2.035	8036	2.035	10362		2.035	9843	2.035	14172		2.035	4696	2.035	6473		2.035	1901	2.035	2648
					2.0375	1597	2.0375	2346		2.0375	9345	2.03	13908		2.0375	4502	2.0375	6961		2.0375	7917	2.0375	10071		2.0375	9688	2.0375	14043		2.0375	4644	2.0375	6597		2.0375	2019	2.0375	2753
					2.04	1665	2.04	2387		2.04	9185	2.0325	14013		2.04	4550	2.04	6985		2.04	8014	2.04	10161		2.04	9782	2.04	13476		2.04	4574	2.04	6468		2.04	2056	2.04	2662
					2.0425	1688	2.0425	2246		2.0425	9495	2.035	14172		2.0425	4554	2.0425	6847		2.0425	7862	2.0425	10389		2.0425	9836	2.0425	14093		2.0425	4609	2.0425	6366		2.0425	1974	2.0425	2700
					2.045	1708	2.045	2329		2.045	9342	2.0375	14043		2.045	4399	2.045	6709		2.045	7829	2.045	10402		2.045	9798	2.045	13909		2.045	4706	2.045	6466		2.045	1978	2.045	2687
					2.0475	1679	2.0475	2182		2.0475	9318	2.04	13476		2.0475	4371	2.0475	6871		2.0475	7848	2.0475	10138		2.0475	9742	2.0475	13752		2.0475	4763	2.0475	6502		2.0475	1901	2.0475	2724
					2.05	1601	2.05	2396		2.05	9196	2.0425	14093		2.05	4543	2.05	6778		2.05	7790	2.05	10010		2.05	9667	2.05	13640		2.05	4728	2.05	6588		2.05	1990	2.05	2672
					2.0525	1680	2.0525	2266		2.0525	9410	2.045	13909		2.0525	4418	2.0525	6903		2.0525	7813	2.0525	10113		2.0525	9778	2.0525	13759		2.0525	4587	2.0525	6670		2.0525	1968	2.0525	2665
					2.055	1615	2.055	2312		2.055	9345	2.0475	13752		2.055	4360	2.055	6668		2.055	7864	2.055	10255		2.055	9621	2.055	13632		2.055	4602	2.055	6504		2.055	1965	2.055	2624
					2.0575	1739	2.0575	2330		2.0575	9328	2.05	13640		2.0575	4495	2.0575	6791		2.0575	7782	2.0575	10232		2.0575	9757	2.0575	13667		2.0575	4800	2.0575	6432		2.0575	1969	2.0575	2639
					2.06	1659	2.06	2308		2.06	9415	2.0525	13759		2.06	4416	2.06	6776		2.06	7916	2.06	10136		2.06	9669	2.06	13794		2.06	4585	2.06	6435		2.06	1917	2.06	2636
					2.0625	1673	2.0625	2311		2.0625	9096	2.055	13632		2.0625	4427	2.0625	6738		2.0625	7707	2.0625	10046		2.0625	9734	2.0625	13861		2.0625	4591	2.0625	6507		2.0625	1892	2.0625	2616
					2.065	1620	2.065	2320		2.065	9238	2.0575	13667		2.065	4405	2.065	6649		2.065	7837	2.065	10150		2.065	9538	2.065	13621		2.065	4621	2.065	6361		2.065	1940	2.065	2716
					2.0675	1630	2.0675	2256		2.0675	9184	2.06	13794		2.0675	4322	2.0675	6742		2.0675	7709	2.0675	9883		2.0675	9567	2.0675	13574		2.0675	4725	2.0675	6419		2.0675	1939	2.0675	2574
					2.07	1652	2.07	2234		2.07	9106	2.0625	13861		2.07	4336	2.07	6717		2.07	7640	2.07	9924		2.07	9489	2.07	13798		2.07	4425	2.07	6367		2.07	1953	2.07	2689
					2.0725	1663	2.0725	2346		2.0725	9205	2.065	13621		2.0725	4415	2.0725	6710		2.0725	7723	2.0725	10025		2.0725	9640	2.0725	13768		2.0725	4592	2.0725	6503		2.0725	1850	2.0725	2668
					2.075	1599	2.075	2258		2.075	9189	2.0675	13574		2.075	4369	2.075	6823		2.075	7821	2.075	10076		2.075	9325	2.075	13460		2.075	4659	2.075	6333		2.075	1891	2.075	2602
					2.0775	1647	2.0775	2292		2.0775	9165	2.07	13798		2.0775	4457	2.0775	6649		2.0775	7561	2.0775	10056		2.0775	9647	2.0775	13955		2.0775	4572	2.0775	6386		2.0775	1959	2.0775	2685
					2.08	1684	2.08	2271		2.08	9205	2.0725	13768		2.08	4381	2.08	6783		2.08	7770	2.08	10196		2.08	9443	2.08	13824		2.08	4535	2.08	6266		2.08	1885	2.08	2651
					2.0825	1569	2.0825	2228		2.0825	8942	2.075	13460		2.0825	4494	2.0825	6601		2.0825	7705	2.0825	9756		2.0825	9493	2.0825	13596		2.0825	4687	2.0825	6378		2.0825	1931	2.0825	2647
					2.085	1560	2.085	2249		2.085	8987	2.0775	13955		2.085	4467	2.085	6722		2.085	7805	2.085	9990		2.085	9295	2.085	13564		2.085	4496	2.085	6304		2.085	1942	2.085	2680
					2.0875	1664	2.0875	2309		2.0875	9105	2.08	13824		2.0875	4314	2.0875	6689		2.0875	7747	2.0875	9866		2.0875	9559	2.0875	13567		2.0875	4584	2.0875	6382		2.0875	1908	2.0875	2641
					2.09	1621	2.09	2261		2.09	8986	2.0825	13596		2.09	4352	2.09	6642		2.09	7665	2.09	9955		2.09	9487	2.09	13560		2.09	4524	2.09	6395		2.09	1965	2.09	2576
					2.0925	1625	2.0925	2246		2.0925	8956	2.085	13564		2.0925	4360	2.0925	6604		2.0925	7736	2.0925	10001		2.0925	9580	2.0925	13529		2.0925	4479	2.0925	6355		2.0925	1887	2.0925	2530
					2.095	1544	2.095	2237		2.095	8953	2.0875	13567		2.095	4334	2.095	6555		2.095	7759	2.095	9864		2.095	9459	2.095	13434		2.095	4483	2.095	6280		2.095	1914	2.095	2625
					2.0975	1480	2.0975	2224		2.0975	8909	2.09	13560		2.0975	4380	2.0975	6618		2.0975	7721	2.0975	9753		2.0975	9510	2.0975	13498		2.0975	4418	2.0975	6469		2.0975	1847	2.0975	2571
					2.1	1605	2.1	2141		2.1	8892	2.0925	13529		2.1	4430	2.1	6722		2.1	7430	2.1	9925		2.1	9454	2.1	13544		2.1	4467	2.1	6343		2.1	1865	2.1	2513
					2.1025	1553	2.1025	2283		2.1025	8876	2.095	13434		2.1025	4316	2.1025	6596		2.1025	7575	2.1025	9837		2.1025	9466	2.1025	13384		2.1025	4454	2.1025	6309		2.1025	1904	2.1025	2596
					2.105	1558	2.105	2134		2.105	9033	2.0975	13498		2.105	4326	2.105	6672		2.105	7520	2.105	9991		2.105	9350	2.105	13504		2.105	4520	2.105	6282		2.105	1875	2.105	2577
					2.1075	1642	2.1075	2287		2.1075	8913	2.1	13544		2.1075	4406	2.1075	6657		2.1075	7560	2.1075	9942		2.1075	9363	2.1075	13505		2.1075	4589	2.1075	6293		2.1075	1893	2.1075	2582
					2.11	1551	2.11	2208		2.11	8969	2.1025	13384		2.11	4368	2.11	6618		2.11	7628	2.11	9817		2.11	9478	2.11	13263		2.11	4483	2.11	6340		2.11	1919	2.11	2589
					2.1125	1588	2.1125	2262		2.1125	9012	2.105	13504		2.1125	4339	2.1125	6634		2.1125	7603	2.1125	9968		2.1125	9476	2.1125	13353		2.1125	4421	2.1125	6348		2.1125	1897	2.1125	2633
					2.115	1546	2.115	2301		2.115	8751	2.1075	13505		2.115	4304	2.115	6511		2.115	7641	2.115	9832		2.115	9223	2.115	13351		2.115	4404	2.115	6156		2.115	1834	2.115	2542
					2.1175	1497	2.1175	2126		2.1175	9085	2.11	13263		2.1175	4395	2.1175	6373		2.1175	7693	2.1175	9789		2.1175	9414	2.1175	13420		2.1175	4380	2.1175	6181		2.1175	1958	2.1175	2537
					2.12	1632	2.12	2233		2.12	8823	2.1125	13353		2.12	4416	2.12	6679		2.12	7559	2.12	9854		2.12	9171	2.12	13241		2.12	4463	2.12	6287		2.12	1956	2.12	2510
					2.1225	1568	2.1225	2227		2.1225	8971	2.115	13351		2.1225	4362	2.1225	6476		2.1225	7628	2.1225	9876		2.1225	9303	2.1225	13366		2.1225	4408	2.1225	6206		2.1225	1911	2.1225	2584
					2.125	1571	2.125	2263		2.125	8898	2.1175	13420		2.125	4417	2.125	6654		2.125	7559	2.125	9637		2.125	9247	2.125	13389		2.125	4468	2.125	6202		2.125	1869	2.125	2600
					2.1275	1613	2.1275	2307		2.1275	8870	2.12	13241		2.1275	4300	2.1275	6508		2.1275	7637	2.1275	9629		2.1275	9261	2.1275	13397		2.1275	4479	2.1275	6119		2.1275	1769	2.1275	2535
					2.13	1574	2.13	2122		2.13	8868	2.1225	13366		2.13	4335	2.13	6453		2.13	7551	2.13	9756		2.13	9105	2.13	13269		2.13	4536	2.13	6241		2.13	1813	2.13	2610
					2.1325	1542	2.1325	2155		2.1325	8775	2.125	13389		2.1325	4306	2.1325	6730		2.1325	7414	2.1325	9661		2.1325	9216	2.1325	13269		2.1325	4368	2.1325	6166		2.1325	1921	2.1325	2529
					2.135	1576	2.135	2096		2.135	8766	2.1275	13397		2.135	4292	2.135	6434		2.135	7678	2.135	9736		2.135	9334	2.135	13101		2.135	4367	2.135	6116		2.135	1856	2.135	2502
					2.1375	1577	2.1375	2220		2.1375	8902	2.13	13269		2.1375	4222	2.1375	6469		2.1375	7424	2.1375	9784		2.1375	9304	2.1375	13182		2.1375	4363	2.1375	6132		2.1375	1771	2.1375	2516
					2.14	1605	2.14	2150		2.14	8976	2.1325	13269		2.14	4260	2.14	6538		2.14	7492	2.14	9812		2.14	9300	2.14	13131		2.14	4357	2.14	6188		2.14	1835	2.14	2519
					2.1425	1522	2.1425	2172		2.1425	8845	2.135	13101		2.1425	4216	2.1425	6574		2.1425	7530	2.1425	9649		2.1425	9253	2.1425	13110		2.1425	4271	2.1425	5907		2.1425	1855	2.1425	2561
					2.145	1534	2.145	2208		2.145	8712	2.1375	13182		2.145	4268	2.145	6548		2.145	7488	2.145	9901		2.145	9167	2.145	13184		2.145	4338	2.145	6266		2.145	1798	2.145	2533
					2.1475	1573	2.1475	2178		2.1475	8806	2.14	13131		2.1475	4256	2.1475	6410		2.1475	7488	2.1475	9828		2.1475	9302	2.1475	12999		2.1475	4281	2.1475	5998		2.1475	1780	2.1475	2550
					2.15	1562	2.15	2197		2.15	8912	2.1425	13110		2.15	4308	2.15	6347		2.15	7397	2.15	9759		2.15	9076	2.15	13156		2.15	4482	2.15	6121		2.15	1854	2.15	2498
					2.1525	1502	2.1525	2184		2.1525	8821	2.145	13184		2.1525	4373	2.1525	6564		2.1525	7522	2.1525	9613		2.1525	9244	2.1525	13173		2.1525	4411	2.1525	6171		2.1525	1846	2.1525	2470
					2.155	1561	2.155	2138		2.155	8813	2.1475	12999		2.155	4214	2.155	6523		2.155	7600	2.155	9537		2.155	9164	2.155	13033		2.155	4408	2.155	6136		2.155	1863	2.155	2533
					2.1575	1559	2.1575	2058		2.1575	8809	2.15	13156		2.1575	4186	2.1575	6385		2.1575	7362	2.1575	9636		2.1575	9025	2.1575	13161		2.1575	4556	2.1575	6045		2.1575	1815	2.1575	2560
					2.16	1538	2.16	2117		2.16	8849	2.1525	13173		2.16	4252	2.16	6418		2.16	7525	2.16	9753		2.16	9213	2.16	13112		2.16	4430	2.16	6060		2.16	1869	2.16	2517
					2.1625	1530	2.1625	2043		2.1625	8901	2.155	13033		2.1625	4266	2.1625	6536		2.1625	7410	2.1625	9512		2.1625	9146	2.1625	13007		2.1625	4321	2.1625	6034		2.1625	1792	2.1625	2526
					2.165	1601	2.165	2224		2.165	8948	2.1575	13161		2.165	4153	2.165	6142		2.165	7391	2.165	9458		2.165	9077	2.165	13023		2.165	4411	2.165	6042		2.165	1760	2.165	2470
					2.1675	1511	2.1675	2041		2.1675	8705	2.16	13112		2.1675	4205	2.1675	6489		2.1675	7436	2.1675	9466		2.1675	9070	2.1675	12830		2.1675	4296	2.1675	6033		2.1675	1792	2.1675	2457
					2.17	1571	2.17	2052		2.17	8811	2.1625	13007		2.17	4197	2.17	6409		2.17	7393	2.17	9592		2.17	8995	2.17	13063		2.17	4426	2.17	6155		2.17	1792	2.17	2368
					2.1725	1447	2.1725	2090		2.1725	8760	2.165	13023		2.1725	4231	2.1725	6387		2.1725	7288	2.1725	9597		2.1725	9225	2.1725	12932		2.1725	4282	2.1725	6008		2.1725	1742	2.1725	2490
					2.175	1568	2.175	2110		2.175	8581	2.1675	12830		2.175	4036	2.175	6355		2.175	7300	2.175	9428		2.175	9090	2.175	13048		2.175	4184	2.175	6017		2.175	1847	2.175	2457
					2.1775	1459	2.1775	2136		2.1775	8714	2.17	13063		2.1775	4234	2.1775	6378		2.1775	7352	2.1775	9585		2.1775	9120	2.1775	12872		2.1775	4299	2.1775	6114		2.1775	1839	2.1775	2348
					2.18	1502	2.18	2045		2.18	8568	2.1725	12932		2.18	4194	2.18	6445		2.18	7424	2.18	9346		2.18	8943	2.18	12957		2.18	4346	2.18	6000		2.18	1801	2.18	2481
					2.1825	1564	2.1825	2114		2.1825	8686	2.175	13048		2.1825	4180	2.1825	6454		2.1825	7214	2.1825	9491		2.1825	8936	2.1825	13134		2.1825	4242	2.1825	5939		2.1825	1839	2.1825	2459
					2.185	1508	2.185	2059		2.185	8574	2.1775	12872		2.185	4189	2.185	6303		2.185	7141	2.185	9414		2.185	8776	2.185	12949		2.185	4367	2.185	5975		2.185	1758	2.185	2509
					2.1875	1590	2.1875	2103		2.1875	8682	2.18	12957		2.1875	4175	2.1875	6456		2.1875	7427	2.1875	9592		2.1875	9038	2.1875	12828		2.1875	4303	2.1875	6054		2.1875	1720	2.1875	2483
					2.19	1545	2.19	1989		2.19	8599	2.1825	13134		2.19	4196	2.19	6338		2.19	7276	2.19	9599		2.19	8927	2.19	13030		2.19	4349	2.19	5972		2.19	1811	2.19	2563
					2.1925	1591	2.1925	2163		2.1925	8686	2.185	12949		2.1925	4117	2.1925	6180		2.1925	7173	2.1925	9501		2.1925	8977	2.1925	12691		2.1925	4249	2.1925	6074		2.1925	1819	2.1925	2450
					2.195	1563	2.195	2110		2.195	8669	2.1875	12828		2.195	4072	2.195	6293		2.195	7281	2.195	9322		2.195	8878	2.195	12946		2.195	4247	2.195	5920		2.195	1794	2.195	2410
					2.1975	1495	2.1975	2093		2.1975	8521	2.19	13030		2.1975	4128	2.1975	6211		2.1975	7291	2.1975	9550		2.1975	9058	2.1975	12872		2.1975	4230	2.1975	6003		2.1975	1836	2.1975	2453
					2.2	1585	2.2	2009		2.2	8801	2.1925	12691		2.2	4199	2.2	6264		2.2	7296	2.2	9296		2.2	8947	2.2	12666		2.2	4182	2.2	5896		2.2	1771	2.2	2503
					2.2025	1482	2.2025	1956		2.2025	8438	2.195	12946		2.2025	4154	2.2025	6222		2.2025	7361	2.2025	9504		2.2025	8930	2.2025	12856		2.2025	4246	2.2025	6001		2.2025	1672	2.2025	2466
					2.205	1579	2.205	1994		2.205	8359	2.1975	12872		2.205	4137	2.205	6148		2.205	7266	2.205	9378		2.205	9019	2.205	12652		2.205	4142	2.205	5802		2.205	1729	2.205	2394
					2.2075	1473	2.2075	2076		2.2075	8497	2.2	12666		2.2075	4180	2.2075	6374		2.2075	7175	2.2075	9448		2.2075	8880	2.2075	12690		2.2075	4153	2.2075	5992		2.2075	1824	2.2075	2361
					2.21	1522	2.21	2071		2.21	8502	2.2025	12856		2.21	4237	2.21	6289		2.21	7134	2.21	9247		2.21	8800	2.21	12678		2.21	4261	2.21	5848		2.21	1752	2.21	2371
					2.2125	1437	2.2125	2148		2.2125	8581	2.205	12652		2.2125	4157	2.2125	6265		2.2125	7331	2.2125	9395		2.2125	8861	2.2125	12811		2.2125	4195	2.2125	5825		2.2125	1820	2.2125	2460
					2.215	1512	2.215	2041		2.215	8522	2.2075	12690		2.215	4058	2.215	6388		2.215	7122	2.215	9244		2.215	8838	2.215	12677		2.215	4181	2.215	5783		2.215	1680	2.215	2334
					2.2175	1459	2.2175	2055		2.2175	8448	2.21	12678		2.2175	4076	2.2175	6232		2.2175	7313	2.2175	9292		2.2175	8872	2.2175	12680		2.2175	4150	2.2175	5811		2.2175	1744	2.2175	2476
					2.22	1517	2.22	2159		2.22	8306	2.2125	12811		2.22	4067	2.22	6195		2.22	7156	2.22	9366		2.22	8837	2.22	12818		2.22	4257	2.22	5759		2.22	1742	2.22	2414
					2.2225	1419	2.2225	2034		2.2225	8483	2.215	12677		2.2225	4091	2.2225	6364		2.2225	7281	2.2225	9416		2.2225	8852	2.2225	12594		2.2225	4063	2.2225	5815		2.2225	1720	2.2225	2284
					2.225	1527	2.225	2016		2.225	8361	2.2175	12680		2.225	4218	2.225	6211		2.225	7110	2.225	9277		2.225	8965	2.225	12616		2.225	4268	2.225	5928		2.225	1674	2.225	2372
					2.2275	1472	2.2275	2062		2.2275	8421	2.22	12818		2.2275	4100	2.2275	6209		2.2275	7132	2.2275	9198		2.2275	8767	2.2275	12609		2.2275	4172	2.2275	5864		2.2275	1768	2.2275	2416
					2.23	1482	2.23	2068		2.23	8406	2.2225	12594		2.23	3991	2.23	6166		2.23	7100	2.23	9346		2.23	8823	2.23	12766		2.23	4119	2.23	5713		2.23	1754	2.23	2404
					2.2325	1487	2.2325	2008		2.2325	8289	2.225	12616		2.2325	4087	2.2325	6139		2.2325	6981	2.2325	9305		2.2325	8797	2.2325	12531		2.2325	4361	2.2325	5830		2.2325	1808	2.2325	2344
					2.235	1431	2.235	1964		2.235	8465	2.2275	12609		2.235	4146	2.235	6160		2.235	7076	2.235	9327		2.235	8920	2.235	12587		2.235	4239	2.235	5841		2.235	1750	2.235	2406
					2.2375	1507	2.2375	1953		2.2375	8325	2.23	12766		2.2375	4169	2.2375	6078		2.2375	7111	2.2375	9300		2.2375	8775	2.2375	12564		2.2375	4167	2.2375	5828		2.2375	1749	2.2375	2409
					2.24	1499	2.24	2049		2.24	8402	2.2325	12531		2.24	4081	2.24	6113		2.24	7127	2.24	9313		2.24	8946	2.24	12564		2.24	4287	2.24	5752		2.24	1760	2.24	2423
					2.2425	1511	2.2425	1955		2.2425	8230	2.235	12587		2.2425	4148	2.2425	6097		2.2425	7145	2.2425	9147		2.2425	8763	2.2425	12350		2.2425	4147	2.2425	5754		2.2425	1599	2.2425	2389
					2.245	1407	2.245	2038		2.245	8373	2.2375	12564		2.245	4151	2.245	6027		2.245	7096	2.245	9186		2.245	8709	2.245	12474		2.245	4099	2.245	5918		2.245	1600	2.245	2382
					2.2475	1448	2.2475	2001		2.2475	8129	2.24	12564		2.2475	4031	2.2475	6188		2.2475	7203	2.2475	9235		2.2475	8636	2.2475	12406		2.2475	4153	2.2475	5596		2.2475	1687	2.2475	2383
					2.25	1447	2.25	1957		2.25	8186	2.2425	12350		2.25	4044	2.25	6132		2.25	7032	2.25	9126		2.25	8870	2.25	12438		2.25	4113	2.25	5823		2.25	1649	2.25	2340
					2.2525	1418	2.2525	2083		2.2525	8286	2.245	12474		2.2525	4082	2.2525	6086		2.2525	7206	2.2525	9069		2.2525	8567	2.2525	12455		2.2525	4092	2.2525	5635		2.2525	1715	2.2525	2434
					2.255	1494	2.255	1997		2.255	8188	2.2475	12406		2.255	4124	2.255	6008		2.255	7180	2.255	9275		2.255	8696	2.255	12423		2.255	4069	2.255	5779		2.255	1665	2.255	2285
					2.2575	1425	2.2575	2061		2.2575	8161	2.25	12438		2.2575	3968	2.2575	6253		2.2575	7193	2.2575	9058		2.2575	8528	2.2575	12433		2.2575	4244	2.2575	5568		2.2575	1701	2.2575	2404
					2.26	1420	2.26	1968		2.26	8234	2.2525	12455		2.26	3998	2.26	6227		2.26	6952	2.26	9188		2.26	8766	2.26	12514		2.26	4133	2.26	5788		2.26	1694	2.26	2361
					2.2625	1437	2.2625	2041		2.2625	8204	2.255	12423		2.2625	4008	2.2625	6055		2.2625	6865	2.2625	9056		2.2625	8679	2.2625	12257		2.2625	4092	2.2625	5684		2.2625	1654	2.2625	2267
					2.265	1482	2.265	2037		2.265	8283	2.2575	12433		2.265	4095	2.265	6145		2.265	7139	2.265	9071		2.265	8644	2.265	12479		2.265	4286	2.265	5854		2.265	1748	2.265	2375
					2.2675	1356	2.2675	2019		2.2675	8069	2.26	12514		2.2675	3956	2.2675	6007		2.2675	7133	2.2675	9144		2.2675	8526	2.2675	12324		2.2675	4083	2.2675	5684		2.2675	1643	2.2675	2321
					2.27	1426	2.27	2002		2.27	8201	2.2625	12257		2.27	3967	2.27	6049		2.27	6969	2.27	8992		2.27	8605	2.27	12419		2.27	4086	2.27	5881		2.27	1762	2.27	2328
					2.2725	1423	2.2725	1979		2.2725	8262	2.265	12479		2.2725	4097	2.2725	5930		2.2725	6790	2.2725	9217		2.2725	8513	2.2725	12331		2.2725	4149	2.2725	5711		2.2725	1781	2.2725	2322
					2.275	1386	2.275	2019		2.275	8138	2.2675	12324		2.275	4009	2.275	6079		2.275	7080	2.275	9067		2.275	8471	2.275	12173		2.275	4059	2.275	5648		2.275	1645	2.275	2340
					2.2775	1433	2.2775	1930		2.2775	8028	2.27	12419		2.2775	3925	2.2775	6083		2.2775	7106	2.2775	9146		2.2775	8513	2.2775	12051		2.2775	4205	2.2775	5642		2.2775	1737	2.2775	2396
					2.28	1425	2.28	1941		2.28	8139	2.2725	12331		2.28	4049	2.28	6147		2.28	6775	2.28	9168		2.28	8561	2.28	12205		2.28	4177	2.28	5577		2.28	1632	2.28	2285
					2.2825	1398	2.2825	1993		2.2825	8104	2.275	12173		2.2825	3953	2.2825	5968		2.2825	6930	2.2825	8985		2.2825	8521	2.2825	12115		2.2825	4056	2.2825	5836		2.2825	1670	2.2825	2319
					2.285	1507	2.285	1889		2.285	8075	2.2775	12051		2.285	3947	2.285	5925		2.285	6917	2.285	8839		2.285	8628	2.285	12266		2.285	4096	2.285	5625		2.285	1681	2.285	2273
					2.2875	1428	2.2875	1921		2.2875	8112	2.28	12205		2.2875	3974	2.2875	6005		2.2875	6877	2.2875	9247		2.2875	8441	2.2875	12082		2.2875	4084	2.2875	5680		2.2875	1686	2.2875	2302
					2.29	1437	2.29	1977		2.29	7982	2.2825	12115		2.29	3941	2.29	6090		2.29	6892	2.29	8973		2.29	8691	2.29	12315		2.29	4024	2.29	5665		2.29	1681	2.29	2304
					2.2925	1395	2.2925	1990		2.2925	8157	2.285	12266		2.2925	3927	2.2925	5950		2.2925	7006	2.2925	9004		2.2925	8536	2.2925	12196		2.2925	4055	2.2925	5563		2.2925	1689	2.2925	2323
					2.295	1360	2.295	1999		2.295	8059	2.2875	12082		2.295	3924	2.295	5969		2.295	7047	2.295	9064		2.295	8442	2.295	12324		2.295	4036	2.295	5443		2.295	1625	2.295	2362
					2.2975	1362	2.2975	1956		2.2975	7998	2.29	12315		2.2975	4044	2.2975	5930		2.2975	7093	2.2975	8989		2.2975	8478	2.2975	12112		2.2975	4187	2.2975	5692		2.2975	1593	2.2975	2408
					2.3	1436	2.3	1896		2.3	8211	2.2925	12196		2.3	3829	2.3	5990		2.3	6828	2.3	9110		2.3	8562	2.3	11755		2.3	3874	2.3	5561		2.3	1696	2.3	2304
					2.3025	1450	2.3025	1891		2.3025	8177	2.295	12324		2.3025	3885	2.3025	5956		2.3025	7033	2.3025	8916		2.3025	8539	2.3025	12306		2.3025	4077	2.3025	5611		2.3025	1684	2.3025	2259
					2.305	1354	2.305	2029		2.305	8095	2.2975	12112		2.305	3928	2.305	5874		2.305	6884	2.305	8947		2.305	8454	2.305	12316		2.305	4054	2.305	5667		2.305	1629	2.305	2364
					2.3075	1422	2.3075	1935		2.3075	7997	2.3	11755		2.3075	3887	2.3075	6108		2.3075	6870	2.3075	9009		2.3075	8358	2.3075	11961		2.3075	3887	2.3075	5516		2.3075	1641	2.3075	2324
					2.31	1372	2.31	1932		2.31	8106	2.3025	12306		2.31	3936	2.31	5877		2.31	6916	2.31	8972		2.31	8208	2.31	12038		2.31	3924	2.31	5594		2.31	1695	2.31	2284
					2.3125	1438	2.3125	1927		2.3125	8057	2.305	12316		2.3125	3890	2.3125	5826		2.3125	6830	2.3125	9004		2.3125	8411	2.3125	12117		2.3125	3989	2.3125	5677		2.3125	1669	2.3125	2224
					2.315	1385	2.315	1954		2.315	8136	2.3075	11961		2.315	3764	2.315	5926		2.315	6837	2.315	8853		2.315	8122	2.315	12078		2.315	3934	2.315	5562		2.315	1657	2.315	2307
					2.3175	1384	2.3175	1870		2.3175	7836	2.31	12038		2.3175	3976	2.3175	5829		2.3175	6771	2.3175	8875		2.3175	8446	2.3175	11977		2.3175	4064	2.3175	5550		2.3175	1675	2.3175	2192
					2.32	1407	2.32	1903		2.32	7820	2.3125	12117		2.32	3912	2.32	5993		2.32	6814	2.32	8660		2.32	8256	2.32	12152		2.32	3953	2.32	5555		2.32	1640	2.32	2327
					2.3225	1363	2.3225	1884		2.3225	7983	2.315	12078		2.3225	3908	2.3225	5939		2.3225	6813	2.3225	8784		2.3225	8227	2.3225	12011		2.3225	4043	2.3225	5399		2.3225	1635	2.3225	2233
					2.325	1316	2.325	1849		2.325	7960	2.3175	11977		2.325	3979	2.325	5864		2.325	6759	2.325	8787		2.325	8457	2.325	12080		2.325	3933	2.325	5468		2.325	1580	2.325	2256
					2.3275	1401	2.3275	1924		2.3275	7941	2.32	12152		2.3275	3824	2.3275	5929		2.3275	6871	2.3275	8746		2.3275	8400	2.3275	11861		2.3275	3935	2.3275	5499		2.3275	1628	2.3275	2273
					2.33	1380	2.33	1883		2.33	7989	2.3225	12011		2.33	3929	2.33	5797		2.33	6904	2.33	8958		2.33	8240	2.33	12004		2.33	3941	2.33	5565		2.33	1679	2.33	2219
					2.3325	1311	2.3325	1847		2.3325	8047	2.325	12080		2.3325	3821	2.3325	5916		2.3325	6894	2.3325	8878		2.3325	8586	2.3325	12009		2.3325	3944	2.3325	5513		2.3325	1627	2.3325	2147
					2.335	1335	2.335	1958		2.335	7795	2.3275	11861		2.335	3976	2.335	5836		2.335	6719	2.335	8816		2.335	8368	2.335	12170		2.335	3937	2.335	5327		2.335	1604	2.335	2152
					2.3375	1372	2.3375	1983		2.3375	7965	2.33	12004		2.3375	3851	2.3375	5878		2.3375	6685	2.3375	8723		2.3375	8332	2.3375	11948		2.3375	3957	2.3375	5605		2.3375	1604	2.3375	2257
					2.34	1395	2.34	1876		2.34	7991	2.3325	12009		2.34	3874	2.34	5873		2.34	6738	2.34	8802		2.34	8407	2.34	11901		2.34	3967	2.34	5257		2.34	1666	2.34	2190
					2.3425	1392	2.3425	1871		2.3425	7946	2.335	12170		2.3425	3977	2.3425	5745		2.3425	6797	2.3425	8705		2.3425	8408	2.3425	11917		2.3425	3964	2.3425	5538		2.3425	1635	2.3425	2258
					2.345	1360	2.345	1884		2.345	7851	2.3375	11948		2.345	3836	2.345	5879		2.345	6750	2.345	8809		2.345	8105	2.345	11920		2.345	3910	2.345	5418		2.345	1620	2.345	2291
					2.3475	1322	2.3475	1924		2.3475	7920	2.34	11901		2.3475	3829	2.3475	5912		2.3475	6716	2.3475	8778		2.3475	8158	2.3475	11875		2.3475	3882	2.3475	5534		2.3475	1562	2.3475	2170
					2.35	1433	2.35	1896		2.35	7947	2.3425	11917		2.35	3772	2.35	5855		2.35	6612	2.35	8954		2.35	8382	2.35	11790		2.35	3908	2.35	5459		2.35	1672	2.35	2305
					2.3525	1328	2.3525	1875		2.3525	7884	2.345	11920		2.3525	3851	2.3525	5709		2.3525	6769	2.3525	8720		2.3525	8296	2.3525	11668		2.3525	4023	2.3525	5369		2.3525	1543	2.3525	2250
					2.355	1390	2.355	1890		2.355	7721	2.3475	11875		2.355	3941	2.355	5706		2.355	6718	2.355	8678		2.355	8036	2.355	11863		2.355	3911	2.355	5425		2.355	1619	2.355	2158
					2.3575	1308	2.3575	1831		2.3575	7827	2.35	11790		2.3575	3858	2.3575	5639		2.3575	6630	2.3575	8543		2.3575	8332	2.3575	11805		2.3575	3839	2.3575	5270		2.3575	1615	2.3575	2188
					2.36	1359	2.36	2003		2.36	7853	2.3525	11668		2.36	3763	2.36	5696		2.36	6675	2.36	8921		2.36	8177	2.36	11879		2.36	3946	2.36	5505		2.36	1617	2.36	2245
					2.3625	1354	2.3625	1808		2.3625	7787	2.355	11863		2.3625	3799	2.3625	5948		2.3625	6770	2.3625	8599		2.3625	8194	2.3625	11813		2.3625	3850	2.3625	5460		2.3625	1572	2.3625	2176
					2.365	1300	2.365	1959		2.365	7936	2.3575	11805		2.365	3819	2.365	6015		2.365	6682	2.365	8730		2.365	8188	2.365	11611		2.365	3882	2.365	5364		2.365	1619	2.365	2231
					2.3675	1367	2.3675	1844		2.3675	7818	2.36	11879		2.3675	3803	2.3675	5828		2.3675	6559	2.3675	8835		2.3675	7997	2.3675	11794		2.3675	3829	2.3675	5427		2.3675	1555	2.3675	2219
					2.37	1316	2.37	1843		2.37	7767	2.3625	11813		2.37	3843	2.37	5727		2.37	6696	2.37	8527		2.37	8354	2.37	11629		2.37	3936	2.37	5462		2.37	1487	2.37	2179
					2.3725	1400	2.3725	1915		2.3725	7808	2.365	11611		2.3725	3817	2.3725	5880		2.3725	6720	2.3725	8749		2.3725	8170	2.3725	11598		2.3725	3800	2.3725	5310		2.3725	1675	2.3725	2194
					2.375	1368	2.375	1854		2.375	7977	2.3675	11794		2.375	3702	2.375	5862		2.375	6634	2.375	8685		2.375	8113	2.375	11552		2.375	3949	2.375	5400		2.375	1644	2.375	2204
					2.3775	1305	2.3775	1831		2.3775	7819	2.37	11629		2.3775	3651	2.3775	5775		2.3775	6645	2.3775	8571		2.3775	8154	2.3775	11616		2.3775	3774	2.3775	5347		2.3775	1622	2.3775	2159
					2.38	1309	2.38	1865		2.38	7921	2.3725	11598		2.38	3916	2.38	5678		2.38	6551	2.38	8519		2.38	8120	2.38	11749		2.38	3882	2.38	5375		2.38	1623	2.38	2118
					2.3825	1282	2.3825	1904		2.3825	7841	2.375	11552		2.3825	3814	2.3825	5547		2.3825	6669	2.3825	8679		2.3825	8157	2.3825	11689		2.3825	3944	2.3825	5413		2.3825	1620	2.3825	2181
					2.385	1318	2.385	1843		2.385	7740	2.3775	11616		2.385	3689	2.385	5834		2.385	6638	2.385	8696		2.385	8128	2.385	11609		2.385	3755	2.385	5346		2.385	1634	2.385	2132
					2.3875	1340	2.3875	1881		2.3875	7641	2.38	11749		2.3875	3741	2.3875	5699		2.3875	6405	2.3875	8634		2.3875	8058	2.3875	11644		2.3875	3840	2.3875	5320		2.3875	1571	2.3875	2182
					2.39	1331	2.39	1867		2.39	7751	2.3825	11689		2.39	3719	2.39	5866		2.39	6453	2.39	8530		2.39	8057	2.39	11557		2.39	3819	2.39	5287		2.39	1601	2.39	2125
					2.3925	1231	2.3925	1871		2.3925	7795	2.385	11609		2.3925	3702	2.3925	5695		2.3925	6588	2.3925	8423		2.3925	8201	2.3925	11543		2.3925	3812	2.3925	5375		2.3925	1643	2.3925	2099
					2.395	1371	2.395	1819		2.395	7814	2.3875	11644		2.395	3884	2.395	5776		2.395	6562	2.395	8449		2.395	8070	2.395	11621		2.395	3862	2.395	5245		2.395	1644	2.395	2147
					2.3975	1310	2.3975	1971		2.3975	7612	2.39	11557		2.3975	3704	2.3975	5718		2.3975	6638	2.3975	8539		2.3975	7853	2.3975	11459		2.3975	3791	2.3975	5409		2.3975	1526	2.3975	2238
					2.4	1261	2.4	1852		2.4	7714	2.3925	11543		2.4	3795	2.4	5769		2.4	6727	2.4	8486		2.4	8080	2.4	11449		2.4	3868	2.4	5201		2.4	1586	2.4	2146
					2.4025	1372	2.4025	1838		2.4025	7786	2.395	11621		2.4025	3731	2.4025	5734		2.4025	6536	2.4025	8432		2.4025	8058	2.4025	11510		2.4025	3810	2.4025	5280		2.4025	1534	2.4025	2121
					2.405	1323	2.405	1776		2.405	7581	2.3975	11459		2.405	3803	2.405	5792		2.405	6588	2.405	8266		2.405	7911	2.405	11508		2.405	3878	2.405	5368		2.405	1595	2.405	2176
					2.4075	1339	2.4075	1762		2.4075	7640	2.4	11449		2.4075	3753	2.4075	5696		2.4075	6585	2.4075	8445		2.4075	8157	2.4075	11297		2.4075	3733	2.4075	5353		2.4075	1475	2.4075	2254
					2.41	1324	2.41	1770		2.41	7612	2.4025	11510		2.41	3576	2.41	5714		2.41	6619	2.41	8506		2.41	8095	2.41	11524		2.41	3682	2.41	5249		2.41	1589	2.41	2139
					2.4125	1300	2.4125	1813		2.4125	7526	2.405	11508		2.4125	3631	2.4125	5650		2.4125	6516	2.4125	8514		2.4125	7934	2.4125	11388		2.4125	3825	2.4125	5199		2.4125	1573	2.4125	2064
					2.415	1263	2.415	1776		2.415	7622	2.4075	11297		2.415	3779	2.415	5557		2.415	6503	2.415	8344		2.415	7981	2.415	11403		2.415	3839	2.415	5286		2.415	1494	2.415	2100
					2.4175	1366	2.4175	1744		2.4175	7677	2.41	11524		2.4175	3664	2.4175	5594		2.4175	6359	2.4175	8531		2.4175	7991	2.4175	11292		2.4175	3708	2.4175	5182		2.4175	1645	2.4175	2202
					2.42	1289	2.42	1826		2.42	7492	2.4125	11388		2.42	3713	2.42	5641		2.42	6462	2.42	8397		2.42	7979	2.42	11722		2.42	3733	2.42	5120		2.42	1549	2.42	2092
					2.4225	1278	2.4225	1766		2.4225	7431	2.415	11403		2.4225	3730	2.4225	5460		2.4225	6471	2.4225	8343		2.4225	7958	2.4225	11603		2.4225	3798	2.4225	5324		2.4225	1573	2.4225	2101
					2.425	1323	2.425	1793		2.425	7522	2.4175	11292		2.425	3752	2.425	5606		2.425	6415	2.425	8422		2.425	8088	2.425	11428		2.425	3736	2.425	5173		2.425	1551	2.425	2168
					2.4275	1273	2.4275	1739		2.4275	7507	2.42	11722		2.4275	3743	2.4275	5585		2.4275	6482	2.4275	8348		2.4275	8077	2.4275	11323		2.4275	3748	2.4275	5221		2.4275	1578	2.4275	2118
					2.43	1330	2.43	1699		2.43	7443	2.4225	11603		2.43	3647	2.43	5594		2.43	6423	2.43	8471		2.43	8011	2.43	11581		2.43	3708	2.43	5410		2.43	1530	2.43	2119
					2.4325	1219	2.4325	1748		2.4325	7465	2.425	11428		2.4325	3676	2.4325	5612		2.4325	6334	2.4325	8281		2.4325	8028	2.4325	11475		2.4325	3721	2.4325	5149		2.4325	1537	2.4325	2049
					2.435	1190	2.435	1752		2.435	7364	2.4275	11323		2.435	3656	2.435	5620		2.435	6408	2.435	8318		2.435	8120	2.435	11528		2.435	3764	2.435	5320		2.435	1565	2.435	2136
					2.4375	1269	2.4375	1776		2.4375	7556	2.43	11581		2.4375	3699	2.4375	5624		2.4375	6429	2.4375	8298		2.4375	8018	2.4375	11414		2.4375	3731	2.4375	5223		2.4375	1477	2.4375	2132
					2.44	1300	2.44	1770		2.44	7543	2.4325	11475		2.44	3790	2.44	5664		2.44	6372	2.44	8460		2.44	7794	2.44	11372		2.44	3674	2.44	5364		2.44	1552	2.44	2065
					2.4425	1256	2.4425	1712		2.4425	7272	2.435	11528		2.4425	3780	2.4425	5420		2.4425	6476	2.4425	8353		2.4425	7855	2.4425	11501		2.4425	3715	2.4425	5199		2.4425	1573	2.4425	2034
					2.445	1287	2.445	1760		2.445	7514	2.4375	11414		2.445	3640	2.445	5636		2.445	6412	2.445	8270		2.445	7941	2.445	11373		2.445	3844	2.445	5183		2.445	1539	2.445	2170
					2.4475	1318	2.4475	1722		2.4475	7353	2.44	11372		2.4475	3735	2.4475	5527		2.4475	6496	2.4475	8342		2.4475	7939	2.4475	11312		2.4475	3699	2.4475	5059		2.4475	1563	2.4475	2060
					2.45	1288	2.45	1716		2.45	7559	2.4425	11501		2.45	3790	2.45	5592		2.45	6314	2.45	8340		2.45	7737	2.45	11312		2.45	3666	2.45	5122		2.45	1486	2.45	2046
					2.4525	1253	2.4525	1837		2.4525	7580	2.445	11373		2.4525	3585	2.4525	5504		2.4525	6436	2.4525	8350		2.4525	7864	2.4525	11529		2.4525	3700	2.4525	5260		2.4525	1523	2.4525	2159
					2.455	1285	2.455	1805		2.455	7494	2.4475	11312		2.455	3705	2.455	5708		2.455	6263	2.455	8390		2.455	7826	2.455	11008		2.455	3716	2.455	5121		2.455	1437	2.455	2140
					2.4575	1268	2.4575	1783		2.4575	7454	2.45	11312		2.4575	3573	2.4575	5618		2.4575	6344	2.4575	8312		2.4575	7752	2.4575	11264		2.4575	3728	2.4575	5136		2.4575	1432	2.4575	1980
					2.46	1284	2.46	1731		2.46	7632	2.4525	11529		2.46	3701	2.46	5468		2.46	6487	2.46	8395		2.46	7792	2.46	11194		2.46	3669	2.46	5163		2.46	1534	2.46	2140
					2.4625	1246	2.4625	1829		2.4625	7303	2.455	11008		2.4625	3587	2.4625	5280		2.4625	6285	2.4625	8508		2.4625	7897	2.4625	11111		2.4625	3668	2.4625	5113		2.4625	1545	2.4625	2098
					2.465	1233	2.465	1713		2.465	7363	2.4575	11264		2.465	3729	2.465	5548		2.465	6324	2.465	8327		2.465	7915	2.465	10979		2.465	3684	2.465	5092		2.465	1485	2.465	2104
					2.4675	1274	2.4675	1721		2.4675	7477	2.46	11194		2.4675	3758	2.4675	5375		2.4675	6307	2.4675	8324		2.4675	7683	2.4675	11080		2.4675	3732	2.4675	5083		2.4675	1482	2.4675	2108
					2.47	1290	2.47	1754		2.47	7376	2.4625	11111		2.47	3649	2.47	5414		2.47	6442	2.47	8163		2.47	7725	2.47	11106		2.47	3637	2.47	5058		2.47	1513	2.47	2020
					2.4725	1194	2.4725	1794		2.4725	7488	2.465	10979		2.4725	3550	2.4725	5537		2.4725	6444	2.4725	8237		2.4725	7916	2.4725	11310		2.4725	3461	2.4725	5159		2.4725	1514	2.4725	2082
					2.475	1247	2.475	1784		2.475	7318	2.4675	11080		2.475	3572	2.475	5631		2.475	6186	2.475	8174		2.475	7793	2.475	11001		2.475	3724	2.475	5085		2.475	1552	2.475	2044
					2.4775	1278	2.4775	1782		2.4775	7368	2.47	11106		2.4775	3565	2.4775	5598		2.4775	6430	2.4775	8146		2.4775	7797	2.4775	11200		2.4775	3570	2.4775	5139		2.4775	1551	2.4775	2096
					2.48	1222	2.48	1794		2.48	7405	2.4725	11310		2.48	3596	2.48	5465		2.48	6469	2.48	8181		2.48	7699	2.48	11020		2.48	3581	2.48	4948		2.48	1536	2.48	2068
					2.4825	1203	2.4825	1685		2.4825	7401	2.475	11001		2.4825	3621	2.4825	5451		2.4825	6233	2.4825	8083		2.4825	7491	2.4825	11090		2.4825	3497	2.4825	5006		2.4825	1548	2.4825	2072
					2.485	1279	2.485	1681		2.485	7200	2.4775	11200		2.485	3634	2.485	5468		2.485	6183	2.485	7963		2.485	7895	2.485	11050		2.485	3733	2.485	5093		2.485	1501	2.485	2003
					2.4875	1256	2.4875	1694		2.4875	7269	2.48	11020		2.4875	3551	2.4875	5442		2.4875	6245	2.4875	8016		2.4875	7647	2.4875	11214		2.4875	3731	2.4875	5086		2.4875	1492	2.4875	2156
					2.49	1272	2.49	1721		2.49	7421	2.4825	11090		2.49	3617	2.49	5474		2.49	6256	2.49	8258		2.49	7772	2.49	11180		2.49	3733	2.49	5059		2.49	1475	2.49	1997
					2.4925	1270	2.4925	1712		2.4925	7235	2.485	11050		2.4925	3575	2.4925	5328		2.4925	6333	2.4925	8078		2.4925	7753	2.4925	11160		2.4925	3681	2.4925	4990		2.4925	1457	2.4925	2042
					2.495	1289	2.495	1675		2.495	7292	2.4875	11214		2.495	3577	2.495	5375		2.495	6263	2.495	8426		2.495	7721	2.495	11008		2.495	3542	2.495	5018		2.495	1437	2.495	2123
					2.4975	1257	2.4975	1707		2.4975	7411	2.49	11180		2.4975	3664	2.4975	5435		2.4975	6236	2.4975	8096		2.4975	7738	2.4975	11161		2.4975	3657	2.4975	5008		2.4975	1523	2.4975	2022
					2.5	1280	2.5	1690		2.5	7241	2.4925	11160		2.5	3517	2.5	5501		2.5	6259	2.5	8080		2.5	7666	2.5	11064		2.5	3506	2.5	4983		2.5	1480	2.5	2027
					2.5025	1259	2.5025	1694		2.5025	7378	2.495	11008		2.5025	3633	2.5025	5421		2.5025	6259	2.5025	8238		2.5025	7742	2.5025	10949		2.5025	3578	2.5025	4854		2.5025	1459	2.5025	2055
					2.505	1232	2.505	1747		2.505	7274	2.4975	11161		2.505	3591	2.505	5520		2.505	6286	2.505	7901		2.505	7586	2.505	10900		2.505	3570	2.505	4899		2.505	1431	2.505	2024
					2.5075	1200	2.5075	1766		2.5075	7304	2.5	11064		2.5075	3518	2.5075	5413		2.5075	6175	2.5075	8081		2.5075	7784	2.5075	10875		2.5075	3580	2.5075	5002		2.5075	1538	2.5075	1950
					2.51	1269	2.51	1742		2.51	7273	2.5025	10949		2.51	3538	2.51	5349		2.51	6276	2.51	8017		2.51	7591	2.51	11034		2.51	3663	2.51	4952		2.51	1505	2.51	2124
					2.5125	1193	2.5125	1705		2.5125	7172	2.505	10900		2.5125	3561	2.5125	5332		2.5125	6194	2.5125	7993		2.5125	7607	2.5125	10725		2.5125	3462	2.5125	4941		2.5125	1551	2.5125	1984
					2.515	1246	2.515	1638		2.515	7132	2.5075	10875		2.515	3587	2.515	5261		2.515	6242	2.515	8074		2.515	7619	2.515	10901		2.515	3637	2.515	5031		2.515	1521	2.515	1958
					2.5175	1189	2.5175	1662		2.5175	7250	2.51	11034		2.5175	3581	2.5175	5435		2.5175	6378	2.5175	8138		2.5175	7705	2.5175	10896		2.5175	3600	2.5175	4913		2.5175	1522	2.5175	2043
					2.52	1226	2.52	1667		2.52	7330	2.5125	10725		2.52	3483	2.52	5353		2.52	6137	2.52	7892		2.52	7607	2.52	10997		2.52	3636	2.52	4945		2.52	1469	2.52	1993
					2.5225	1223	2.5225	1660		2.5225	7200	2.515	10901		2.5225	3611	2.5225	5332		2.5225	6034	2.5225	8044		2.5225	7738	2.5225	10935		2.5225	3575	2.5225	4886		2.5225	1481	2.5225	2037
					2.525	1256	2.525	1720		2.525	7146	2.5175	10896		2.525	3463	2.525	5380		2.525	6271	2.525	8145		2.525	7715	2.525	10952		2.525	3501	2.525	4970		2.525	1428	2.525	2016
					2.5275	1277	2.5275	1641		2.5275	7089	2.52	10997		2.5275	3536	2.5275	5307		2.5275	6309	2.5275	8028		2.5275	7698	2.5275	10816		2.5275	3567	2.5275	4776		2.5275	1528	2.5275	1988
					2.53	1152	2.53	1631		2.53	7115	2.5225	10935		2.53	3447	2.53	5394		2.53	6193	2.53	7970		2.53	7536	2.53	11022		2.53	3575	2.53	4854		2.53	1466	2.53	2074
					2.5325	1216	2.5325	1755		2.5325	7269	2.525	10952		2.5325	3461	2.5325	5122		2.5325	6078	2.5325	8099		2.5325	7603	2.5325	10870		2.5325	3580	2.5325	4952		2.5325	1525	2.5325	2010
					2.535	1160	2.535	1646		2.535	7162	2.5275	10816		2.535	3479	2.535	5284		2.535	6221	2.535	8084		2.535	7618	2.535	10637		2.535	3612	2.535	5036		2.535	1359	2.535	2071
					2.5375	1257	2.5375	1629		2.5375	7115	2.53	11022		2.5375	3580	2.5375	5431		2.5375	6288	2.5375	7957		2.5375	7618	2.5375	10694		2.5375	3603	2.5375	5107		2.5375	1435	2.5375	1945
					2.54	1203	2.54	1576		2.54	7020	2.5325	10870		2.54	3673	2.54	5083		2.54	6268	2.54	8008		2.54	7521	2.54	10717		2.54	3503	2.54	4847		2.54	1397	2.54	2056
					2.5425	1218	2.5425	1707		2.5425	7009	2.535	10637		2.5425	3425	2.5425	5280		2.5425	6036	2.5425	7862		2.5425	7414	2.5425	11007		2.5425	3398	2.5425	4866		2.5425	1361	2.5425	2034
					2.545	1213	2.545	1634		2.545	7217	2.5375	10694		2.545	3588	2.545	5308		2.545	6134	2.545	7946		2.545	7314	2.545	10825		2.545	3569	2.545	4955		2.545	1406	2.545	1936
					2.5475	1175	2.5475	1735		2.5475	7080	2.54	10717		2.5475	3477	2.5475	5255		2.5475	6050	2.5475	8059		2.5475	7483	2.5475	10886		2.5475	3577	2.5475	4904		2.5475	1470	2.5475	2025
					2.55	1225	2.55	1678		2.55	7092	2.5425	11007		2.55	3518	2.55	5340		2.55	6165	2.55	7865		2.55	7448	2.55	10962		2.55	3503	2.55	4899		2.55	1455	2.55	1915
					2.5525	1207	2.5525	1667		2.5525	7053	2.545	10825		2.5525	3467	2.5525	5381		2.5525	5976	2.5525	7918		2.5525	7619	2.5525	10911		2.5525	3503	2.5525	4783		2.5525	1396	2.5525	2086
					2.555	1185	2.555	1613		2.555	7012	2.5475	10886		2.555	3414	2.555	5290		2.555	6167	2.555	7963		2.555	7568	2.555	10594		2.555	3484	2.555	4732		2.555	1428	2.555	1893
					2.5575	1264	2.5575	1642		2.5575	6987	2.55	10962		2.5575	3513	2.5575	5262		2.5575	5990	2.5575	8020		2.5575	7558	2.5575	10846		2.5575	3491	2.5575	4877		2.5575	1498	2.5575	2000
					2.56	1162	2.56	1626		2.56	7024	2.5525	10911		2.56	3493	2.56	5350		2.56	6048	2.56	7784		2.56	7589	2.56	10632		2.56	3527	2.56	4857		2.56	1419	2.56	1969
					2.5625	1210	2.5625	1680		2.5625	6814	2.555	10594		2.5625	3494	2.5625	5219		2.5625	6046	2.5625	7792		2.5625	7523	2.5625	10657		2.5625	3507	2.5625	4833		2.5625	1520	2.5625	1974
					2.565	1187	2.565	1676		2.565	7156	2.5575	10846		2.565	3510	2.565	5249		2.565	5969	2.565	7894		2.565	7356	2.565	10806		2.565	3411	2.565	4770		2.565	1365	2.565	2025
					2.5675	1155	2.5675	1618		2.5675	7179	2.56	10632		2.5675	3541	2.5675	5176		2.5675	6090	2.5675	7839		2.5675	7480	2.5675	10590		2.5675	3524	2.5675	4898		2.5675	1335	2.5675	1938
					2.57	1167	2.57	1637		2.57	6994	2.5625	10657		2.57	3454	2.57	5218		2.57	5866	2.57	7785		2.57	7467	2.57	10678		2.57	3493	2.57	4762		2.57	1389	2.57	1922
					2.5725	1152	2.5725	1608		2.5725	7069	2.565	10806		2.5725	3394	2.5725	5164		2.5725	6075	2.5725	7708		2.5725	7472	2.5725	10638		2.5725	3445	2.5725	4784		2.5725	1402	2.5725	1962
					2.575	1135	2.575	1752		2.575	6956	2.5675	10590		2.575	3483	2.575	5176		2.575	5937	2.575	7746		2.575	7393	2.575	10628		2.575	3362	2.575	4819		2.575	1449	2.575	1881
					2.5775	1110	2.5775	1657		2.5775	6926	2.57	10678		2.5775	3382	2.5775	5183		2.5775	6097	2.5775	7878		2.5775	7461	2.5775	10425		2.5775	3461	2.5775	4896		2.5775	1427	2.5775	1917
					2.58	1178	2.58	1586		2.58	6888	2.5725	10638		2.58	3495	2.58	5216		2.58	6110	2.58	7824		2.58	7254	2.58	10560		2.58	3462	2.58	4815		2.58	1417	2.58	1949
					2.5825	1178	2.5825	1649		2.5825	6993	2.575	10628		2.5825	3529	2.5825	5278		2.5825	6067	2.5825	7866		2.5825	7293	2.5825	10659		2.5825	3434	2.5825	4928		2.5825	1422	2.5825	1895
					2.585	1147	2.585	1540		2.585	6891	2.5775	10425		2.585	3406	2.585	5095		2.585	6059	2.585	7671		2.585	7477	2.585	10440		2.585	3471	2.585	4724		2.585	1413	2.585	1971
					2.5875	1177	2.5875	1700		2.5875	6996	2.58	10560		2.5875	3369	2.5875	5057		2.5875	6095	2.5875	7870		2.5875	7298	2.5875	10560		2.5875	3375	2.5875	4866		2.5875	1365	2.5875	1908
					2.59	1165	2.59	1626		2.59	6841	2.5825	10659		2.59	3373	2.59	5266		2.59	5943	2.59	7771		2.59	7467	2.59	10592		2.59	3378	2.59	4925		2.59	1401	2.59	1955
					2.5925	1161	2.5925	1550		2.5925	6858	2.585	10440		2.5925	3478	2.5925	5219		2.5925	6088	2.5925	7757		2.5925	7343	2.5925	10666		2.5925	3497	2.5925	4795		2.5925	1329	2.5925	2021
					2.595	1121	2.595	1556		2.595	6895	2.5875	10560		2.595	3510	2.595	5239		2.595	6131	2.595	8008		2.595	7283	2.595	10366		2.595	3394	2.595	4759		2.595	1400	2.595	1925
					2.5975	1107	2.5975	1613		2.5975	6844	2.59	10592		2.5975	3422	2.5975	5227		2.5975	6024	2.5975	7724		2.5975	7478	2.5975	10390		2.5975	3440	2.5975	4792		2.5975	1365	2.5975	1905
					2.6	1168	2.6	1596		2.6	6867	2.5925	10666		2.6	3311	2.6	5270		2.6	5968	2.6	7532		2.6	7304	2.6	10571		2.6	3357	2.6	4792		2.6	1412	2.6	1958
					2.6025	1140	2.6025	1637		2.6025	6973	2.595	10366		2.6025	3409	2.6025	5251		2.6025	5909	2.6025	7820		2.6025	7308	2.6025	10519		2.6025	3413	2.6025	4793		2.6025	1432	2.6025	1950
					2.605	1069	2.605	1582		2.605	6968	2.5975	10390		2.605	3434	2.605	5228		2.605	5869	2.605	7692		2.605	7581	2.605	10351		2.605	3334	2.605	4810		2.605	1373	2.605	1846
					2.6075	1147	2.6075	1628		2.6075	6889	2.6	10571		2.6075	3380	2.6075	5179		2.6075	5902	2.6075	7712		2.6075	7407	2.6075	10627		2.6075	3398	2.6075	4699		2.6075	1425	2.6075	1909
					2.61	1150	2.61	1680		2.61	7029	2.6025	10519		2.61	3400	2.61	5174		2.61	5951	2.61	7669		2.61	7251	2.61	10481		2.61	3423	2.61	4770		2.61	1382	2.61	1913
					2.6125	1176	2.6125	1576		2.6125	6900	2.605	10351		2.6125	3300	2.6125	5150		2.6125	6025	2.6125	7624		2.6125	7250	2.6125	10568		2.6125	3410	2.6125	4650		2.6125	1390	2.6125	1812
					2.615	1156	2.615	1540		2.615	6849	2.6075	10627		2.615	3395	2.615	5065		2.615	5945	2.615	7678		2.615	7272	2.615	10426		2.615	3378	2.615	4644		2.615	1317	2.615	1856
					2.6175	1189	2.6175	1551		2.6175	6928	2.61	10481		2.6175	3463	2.6175	5024		2.6175	5840	2.6175	7829		2.6175	7419	2.6175	10400		2.6175	3456	2.6175	4846		2.6175	1365	2.6175	1890
					2.62	1114	2.62	1600		2.62	6909	2.6125	10568		2.62	3340	2.62	5263		2.62	5897	2.62	7667		2.62	7248	2.62	10309		2.62	3357	2.62	4819		2.62	1435	2.62	1842
					2.6225	1125	2.6225	1601		2.6225	6608	2.615	10426		2.6225	3265	2.6225	5019		2.6225	5881	2.6225	7710		2.6225	7235	2.6225	10349		2.6225	3347	2.6225	4755		2.6225	1399	2.6225	1902
					2.625	1148	2.625	1604		2.625	6879	2.6175	10400		2.625	3251	2.625	5096		2.625	5883	2.625	7774		2.625	7194	2.625	10254		2.625	3342	2.625	4697		2.625	1362	2.625	1897
					2.6275	1149	2.6275	1572		2.6275	6784	2.62	10309		2.6275	3339	2.6275	5074		2.6275	5844	2.6275	7707		2.6275	7207	2.6275	10316		2.6275	3460	2.6275	4770		2.6275	1424	2.6275	1849
					2.63	1133	2.63	1596		2.63	6868	2.6225	10349		2.63	3420	2.63	5025		2.63	5704	2.63	7604		2.63	7143	2.63	10271		2.63	3353	2.63	4655		2.63	1326	2.63	1902
					2.6325	1068	2.6325	1554		2.6325	6828	2.625	10254		2.6325	3421	2.6325	5178		2.6325	5835	2.6325	7365		2.6325	7275	2.6325	10323		2.6325	3347	2.6325	4682		2.6325	1366	2.6325	1803
					2.635	1135	2.635	1519		2.635	6796	2.6275	10316		2.635	3393	2.635	5101		2.635	6004	2.635	7574		2.635	7233	2.635	10432		2.635	3392	2.635	4712		2.635	1399	2.635	1900
					2.6375	1141	2.6375	1623		2.6375	6915	2.63	10271		2.6375	3307	2.6375	5178		2.6375	5842	2.6375	7446		2.6375	7396	2.6375	10162		2.6375	3317	2.6375	4588		2.6375	1323	2.6375	1905
					2.64	1089	2.64	1531		2.64	6659	2.6325	10323		2.64	3282	2.64	5105		2.64	5856	2.64	7554		2.64	7258	2.64	10413		2.64	3403	2.64	4544		2.64	1414	2.64	1841
					2.6425	1101	2.6425	1556		2.6425	6897	2.635	10432		2.6425	3256	2.6425	5044		2.6425	5748	2.6425	7587		2.6425	7308	2.6425	10097		2.6425	3267	2.6425	4693		2.6425	1368	2.6425	1873
					2.645	1138	2.645	1527		2.645	6838	2.6375	10162		2.645	3413	2.645	5218		2.645	5829	2.645	7513		2.645	7258	2.645	10157		2.645	3361	2.645	4751		2.645	1317	2.645	1837
					2.6475	1140	2.6475	1585		2.6475	6678	2.64	10413		2.6475	3333	2.6475	4888		2.6475	5923	2.6475	7633		2.6475	7164	2.6475	10179		2.6475	3368	2.6475	4637		2.6475	1302	2.6475	1959
					2.65	1114	2.65	1578		2.65	6634	2.6425	10097		2.65	3259	2.65	5069		2.65	5881	2.65	7639		2.65	6953	2.65	10211		2.65	3280	2.65	4592		2.65	1348	2.65	1955
					2.6525	1151	2.6525	1565		2.6525	6619	2.645	10157		2.6525	3344	2.6525	5008		2.6525	5820	2.6525	7565		2.6525	7097	2.6525	10089		2.6525	3422	2.6525	4596		2.6525	1342	2.6525	1841
					2.655	1099	2.655	1537		2.655	6723	2.6475	10179		2.655	3288	2.655	4885		2.655	5767	2.655	7478		2.655	7323	2.655	10228		2.655	3367	2.655	4489		2.655	1372	2.655	1922
					2.6575	1126	2.6575	1593		2.6575	6569	2.65	10211		2.6575	3432	2.6575	4986		2.6575	5880	2.6575	7731		2.6575	7137	2.6575	10348		2.6575	3352	2.6575	4619		2.6575	1394	2.6575	1827
					2.66	1070	2.66	1522		2.66	6761	2.6525	10089		2.66	3278	2.66	5018		2.66	5745	2.66	7674		2.66	7239	2.66	10118		2.66	3407	2.66	4625		2.66	1379	2.66	1801
					2.6625	1092	2.6625	1614		2.6625	6713	2.655	10228		2.6625	3365	2.6625	5025		2.6625	5773	2.6625	7489		2.6625	7191	2.6625	10101		2.6625	3282	2.6625	4638		2.6625	1364	2.6625	1840
					2.665	1116	2.665	1490		2.665	6731	2.6575	10348		2.665	3311	2.665	5008		2.665	5740	2.665	7513		2.665	7123	2.665	10081		2.665	3333	2.665	4486		2.665	1301	2.665	1902
					2.6675	1054	2.6675	1572		2.6675	6601	2.66	10118		2.6675	3359	2.6675	4994		2.6675	5666	2.6675	7457		2.6675	6944	2.6675	9998		2.6675	3296	2.6675	4590		2.6675	1380	2.6675	1836
					2.67	1064	2.67	1523		2.67	6555	2.6625	10101		2.67	3201	2.67	4930		2.67	5832	2.67	7536		2.67	7032	2.67	10049		2.67	3251	2.67	4513		2.67	1397	2.67	1887
					2.6725	1041	2.6725	1533		2.6725	6612	2.665	10081		2.6725	3317	2.6725	4931		2.6725	5697	2.6725	7477		2.6725	7051	2.6725	10095		2.6725	3340	2.6725	4602		2.6725	1361	2.6725	1823
					2.675	1108	2.675	1571		2.675	6479	2.6675	9998		2.675	3215	2.675	4903		2.675	5568	2.675	7609		2.675	6960	2.675	10214		2.675	3108	2.675	4452		2.675	1371	2.675	1866
					2.6775	1093	2.6775	1495		2.6775	6567	2.67	10049		2.6775	3285	2.6775	5045		2.6775	5822	2.6775	7349		2.6775	7129	2.6775	9998		2.6775	3221	2.6775	4562		2.6775	1334	2.6775	1795
					2.68	1125	2.68	1534		2.68	6624	2.6725	10095		2.68	3368	2.68	5026		2.68	5714	2.68	7573		2.68	6992	2.68	9872		2.68	3261	2.68	4638		2.68	1287	2.68	1827
					2.6825	1142	2.6825	1512		2.6825	6648	2.675	10214		2.6825	3243	2.6825	5021		2.6825	5757	2.6825	7354		2.6825	7128	2.6825	9991		2.6825	3246	2.6825	4379		2.6825	1380	2.6825	1860
					2.685	1067	2.685	1497		2.685	6594	2.6775	9998		2.685	3160	2.685	5079		2.685	5626	2.685	7352		2.685	7022	2.685	10037		2.685	3272	2.685	4609		2.685	1355	2.685	1835
					2.6875	1069	2.6875	1484		2.6875	6566	2.68	9872		2.6875	3314	2.6875	4969		2.6875	5683	2.6875	7450		2.6875	7033	2.6875	10007		2.6875	3246	2.6875	4538		2.6875	1322	2.6875	1845
					2.69	1064	2.69	1572		2.69	6715	2.6825	9991		2.69	3298	2.69	4955		2.69	5774	2.69	7397		2.69	7026	2.69	10127		2.69	3147	2.69	4558		2.69	1331	2.69	1894
					2.6925	1131	2.6925	1531		2.6925	6590	2.685	10037		2.6925	3299	2.6925	5059		2.6925	5781	2.6925	7420		2.6925	6896	2.6925	9956		2.6925	3248	2.6925	4584		2.6925	1348	2.6925	1847
					2.695	1043	2.695	1541		2.695	6586	2.6875	10007		2.695	3241	2.695	4887		2.695	5664	2.695	7377		2.695	7067	2.695	9940		2.695	3225	2.695	4537		2.695	1299	2.695	1865
					2.6975	1050	2.6975	1457		2.6975	6712	2.69	10127		2.6975	3220	2.6975	4936		2.6975	5793	2.6975	7430		2.6975	6933	2.6975	10130		2.6975	3169	2.6975	4490		2.6975	1323	2.6975	1778
					2.7	1150	2.7	1476		2.7	6606	2.6925	9956		2.7	3232	2.7	4975		2.7	5742	2.7	7404		2.7	6955	2.7	9912		2.7	3292	2.7	4636		2.7	1275	2.7	1779
					2.7025	1098	2.7025	1574		2.7025	6544	2.695	9940		2.7025	3338	2.7025	4980		2.7025	5798	2.7025	7269		2.7025	7049	2.7025	9954		2.7025	3162	2.7025	4742		2.7025	1361	2.7025	1697
					2.705	1123	2.705	1567		2.705	6448	2.6975	10130		2.705	3383	2.705	4971		2.705	5733	2.705	7437		2.705	6883	2.705	9720		2.705	3187	2.705	4549		2.705	1297	2.705	1896
					2.7075	1075	2.7075	1499		2.7075	6427	2.7	9912		2.7075	3298	2.7075	4823		2.7075	5691	2.7075	7463		2.7075	6960	2.7075	9960		2.7075	3158	2.7075	4491		2.7075	1270	2.7075	1797
					2.71	1097	2.71	1393		2.71	6538	2.7025	9954		2.71	3215	2.71	4871		2.71	5772	2.71	7329		2.71	6852	2.71	9811		2.71	3336	2.71	4527		2.71	1331	2.71	1790
					2.7125	1081	2.7125	1577		2.7125	6503	2.705	9720		2.7125	3282	2.7125	4928		2.7125	5652	2.7125	7291		2.7125	6801	2.7125	9895		2.7125	3255	2.7125	4538		2.7125	1326	2.7125	1797
					2.715	1112	2.715	1449		2.715	6486	2.7075	9960		2.715	3231	2.715	4868		2.715	5752	2.715	7266		2.715	7023	2.715	9757		2.715	3169	2.715	4392		2.715	1313	2.715	1771
					2.7175	1091	2.7175	1493		2.7175	6390	2.71	9811		2.7175	3097	2.7175	4796		2.7175	5696	2.7175	7397		2.7175	6870	2.7175	9761		2.7175	3294	2.7175	4380		2.7175	1286	2.7175	1783
					2.72	1087	2.72	1486		2.72	6402	2.7125	9895		2.72	3318	2.72	4856		2.72	5585	2.72	7267		2.72	7018	2.72	9763		2.72	3113	2.72	4447		2.72	1325	2.72	1817
					2.7225	1081	2.7225	1477		2.7225	6593	2.715	9757		2.7225	3193	2.7225	4878		2.7225	5751	2.7225	7266		2.7225	6985	2.7225	9787		2.7225	3186	2.7225	4520		2.7225	1294	2.7225	1840
					2.725	1025	2.725	1482		2.725	6475	2.7175	9761		2.725	3193	2.725	4898		2.725	5659	2.725	7168		2.725	6854	2.725	9980		2.725	3225	2.725	4433		2.725	1219	2.725	1832
					2.7275	1046	2.7275	1439		2.7275	6501	2.72	9763		2.7275	3226	2.7275	4763		2.7275	5579	2.7275	7362		2.7275	6895	2.7275	9724		2.7275	3225	2.7275	4435		2.7275	1294	2.7275	1853
					2.73	1099	2.73	1433		2.73	6452	2.7225	9787		2.73	3182	2.73	4891		2.73	5512	2.73	7213		2.73	6959	2.73	9891		2.73	3213	2.73	4531		2.73	1299	2.73	1684
					2.7325	1019	2.7325	1462		2.7325	6511	2.725	9980		2.7325	3159	2.7325	4845		2.7325	5596	2.7325	7339		2.7325	6854	2.7325	9816		2.7325	3191	2.7325	4443		2.7325	1288	2.7325	1808
					2.735	1112	2.735	1407		2.735	6454	2.7275	9724		2.735	3299	2.735	4760		2.735	5578	2.735	7083		2.735	6937	2.735	9560		2.735	3172	2.735	4501		2.735	1313	2.735	1701
					2.7375	1080	2.7375	1525		2.7375	6394	2.73	9891		2.7375	3131	2.7375	4850		2.7375	5508	2.7375	7010		2.7375	6978	2.7375	9715		2.7375	3142	2.7375	4517		2.7375	1333	2.7375	1822
					2.74	1094	2.74	1487		2.74	6432	2.7325	9816		2.74	3084	2.74	4859		2.74	5567	2.74	7216		2.74	6912	2.74	9602		2.74	3145	2.74	4426		2.74	1378	2.74	1726
					2.7425	1084	2.7425	1495		2.7425	6464	2.735	9560		2.7425	3188	2.7425	4768		2.7425	5670	2.7425	7089		2.7425	6894	2.7425	9859		2.7425	3126	2.7425	4468		2.7425	1264	2.7425	1692
					2.745	1057	2.745	1391		2.745	6388	2.7375	9715		2.745	3274	2.745	4908		2.745	5573	2.745	7343		2.745	6758	2.745	9688		2.745	3286	2.745	4414		2.745	1320	2.745	1701
					2.7475	1094	2.7475	1421		2.7475	6306	2.74	9602		2.7475	3090	2.7475	4893		2.7475	5655	2.7475	7135		2.7475	6925	2.7475	9612		2.7475	3258	2.7475	4308		2.7475	1335	2.7475	1765
					2.75	999	2.75	1454		2.75	6379	2.7425	9859		2.75	3177	2.75	4788		2.75	5619	2.75	7399		2.75	6754	2.75	9714		2.75	3083	2.75	4453		2.75	1293	2.75	1771
					2.7525	1050	2.7525	1439		2.7525	6543	2.745	9688		2.7525	3134	2.7525	4889		2.7525	5502	2.7525	7283		2.7525	6790	2.7525	9692		2.7525	3221	2.7525	4278		2.7525	1326	2.7525	1784
					2.755	1028	2.755	1452		2.755	6537	2.7475	9612		2.755	3223	2.755	4930		2.755	5525	2.755	7115		2.755	6699	2.755	9862		2.755	3059	2.755	4362		2.755	1198	2.755	1741
					2.7575	1068	2.7575	1459		2.7575	6218	2.75	9714		2.7575	3093	2.7575	4824		2.7575	5478	2.7575	7184		2.7575	6744	2.7575	9775		2.7575	3212	2.7575	4338		2.7575	1267	2.7575	1720
					2.76	1096	2.76	1475		2.76	6158	2.7525	9692		2.76	3152	2.76	4678		2.76	5600	2.76	7337		2.76	6781	2.76	9786		2.76	3206	2.76	4293		2.76	1298	2.76	1739
					2.7625	1054	2.7625	1423		2.7625	6260	2.755	9862		2.7625	3119	2.7625	4822		2.7625	5433	2.7625	7069		2.7625	6848	2.7625	9714		2.7625	2995	2.7625	4377		2.7625	1271	2.7625	1746
					2.765	1011	2.765	1396		2.765	6337	2.7575	9775		2.765	3198	2.765	4927		2.765	5565	2.765	7178		2.765	6812	2.765	9606		2.765	3160	2.765	4292		2.765	1274	2.765	1722
					2.7675	1033	2.7675	1438		2.7675	6323	2.76	9786		2.7675	3042	2.7675	4831		2.7675	5482	2.7675	7299		2.7675	6708	2.7675	9730		2.7675	3119	2.7675	4438		2.7675	1251	2.7675	1780
					2.77	1061	2.77	1477		2.77	6374	2.7625	9714		2.77	3157	2.77	4823		2.77	5476	2.77	7379		2.77	6871	2.77	9555		2.77	3228	2.77	4299		2.77	1291	2.77	1733
					2.7725	1029	2.7725	1437		2.7725	6432	2.765	9606		2.7725	3265	2.7725	4730		2.7725	5504	2.7725	7092		2.7725	6567	2.7725	9624		2.7725	3114	2.7725	4378		2.7725	1255	2.7725	1730
					2.775	1008	2.775	1386		2.775	6340	2.7675	9730		2.775	3200	2.775	4700		2.775	5396	2.775	7044		2.775	6743	2.775	9683		2.775	3067	2.775	4408		2.775	1250	2.775	1719
					2.7775	1033	2.7775	1472		2.7775	6320	2.77	9555		2.7775	3207	2.7775	4690		2.7775	5415	2.7775	7098		2.7775	6692	2.7775	9548		2.7775	3086	2.7775	4427		2.7775	1247	2.7775	1751
					2.78	1111	2.78	1388		2.78	6224	2.7725	9624		2.78	3215	2.78	4813		2.78	5406	2.78	7282		2.78	6742	2.78	9655		2.78	3051	2.78	4280		2.78	1331	2.78	1777
					2.7825	968	2.7825	1421		2.7825	6367	2.775	9683		2.7825	3183	2.7825	4830		2.7825	5373	2.7825	7011		2.7825	6798	2.7825	9678		2.7825	3122	2.7825	4293		2.7825	1315	2.7825	1770
					2.785	1010	2.785	1367		2.785	6225	2.7775	9548		2.785	3094	2.785	4855		2.785	5358	2.785	7114		2.785	6751	2.785	9776		2.785	3220	2.785	4384		2.785	1169	2.785	1792
					2.7875	1063	2.7875	1420		2.7875	6352	2.78	9655		2.7875	3166	2.7875	4599		2.7875	5561	2.7875	7126		2.7875	6704	2.7875	9708		2.7875	3164	2.7875	4184		2.7875	1256	2.7875	1747
					2.79	1043	2.79	1425		2.79	6209	2.7825	9678		2.79	3138	2.79	4876		2.79	5499	2.79	6997		2.79	6802	2.79	9609		2.79	3090	2.79	4297		2.79	1243	2.79	1778
					2.7925	1022	2.7925	1418		2.7925	6291	2.785	9776		2.7925	3091	2.7925	4776		2.7925	5414	2.7925	7141		2.7925	6616	2.7925	9390		2.7925	2973	2.7925	4321		2.7925	1260	2.7925	1681
					2.795	1036	2.795	1350		2.795	6237	2.7875	9708		2.795	3078	2.795	4620		2.795	5512	2.795	6993		2.795	6515	2.795	9444		2.795	2990	2.795	4241		2.795	1251	2.795	1703
					2.7975	984	2.7975	1434		2.7975	6220	2.79	9609		2.7975	3111	2.7975	4818		2.7975	5304	2.7975	7167		2.7975	6537	2.7975	9438		2.7975	3097	2.7975	4389		2.7975	1179	2.7975	1663
					2.8	1031	2.8	1439		2.8	6331	2.7925	9390		2.8	3088	2.8	4784		2.8	5502	2.8	6955		2.8	6798	2.8	9777		2.8	3218	2.8	4101		2.8	1204	2.8	1734
					2.8025	1003	2.8025	1374		2.8025	6213	2.795	9444		2.8025	3122	2.8025	4699		2.8025	5318	2.8025	7212		2.8025	6734	2.8025	9663		2.8025	2961	2.8025	4311		2.8025	1280	2.8025	1716
					2.805	987	2.805	1400		2.805	6314	2.7975	9438		2.805	3083	2.805	4712		2.805	5401	2.805	6939		2.805	6756	2.805	9456		2.805	3035	2.805	4386		2.805	1238	2.805	1714
					2.8075	971	2.8075	1390		2.8075	6181	2.8	9777		2.8075	3150	2.8075	4737		2.8075	5488	2.8075	7014		2.8075	6651	2.8075	9443		2.8075	2974	2.8075	4230		2.8075	1219	2.8075	1638
					2.81	991	2.81	1385		2.81	6247	2.8025	9663		2.81	3169	2.81	4696		2.81	5463	2.81	6953		2.81	6653	2.81	9429		2.81	3081	2.81	4277		2.81	1226	2.81	1758
					2.8125	1053	2.8125	1442		2.8125	6230	2.805	9456		2.8125	3102	2.8125	4654		2.8125	5283	2.8125	6983		2.8125	6557	2.8125	9504		2.8125	3083	2.8125	4245		2.8125	1216	2.8125	1653
					2.815	982	2.815	1375		2.815	6216	2.8075	9443		2.815	3005	2.815	4693		2.815	5420	2.815	6977		2.815	6604	2.815	9250		2.815	3074	2.815	4247		2.815	1319	2.815	1687
					2.8175	1042	2.8175	1416		2.8175	6249	2.81	9429		2.8175	3180	2.8175	4770		2.8175	5486	2.8175	7048		2.8175	6550	2.8175	9722		2.8175	3051	2.8175	4223		2.8175	1248	2.8175	1678
					2.82	972	2.82	1380		2.82	6194	2.8125	9504		2.82	3091	2.82	4674		2.82	5284	2.82	6868		2.82	6699	2.82	9515		2.82	3047	2.82	4207		2.82	1173	2.82	1647
					2.8225	984	2.8225	1356		2.8225	6161	2.815	9250		2.8225	3141	2.8225	4649		2.8225	5374	2.8225	6890		2.8225	6658	2.8225	9257		2.8225	3027	2.8225	4310		2.8225	1210	2.8225	1771
					2.825	965	2.825	1485		2.825	6152	2.8175	9722		2.825	3025	2.825	4672		2.825	5433	2.825	7052		2.825	6671	2.825	9469		2.825	3064	2.825	4345		2.825	1289	2.825	1607
					2.8275	978	2.8275	1369		2.8275	6085	2.82	9515		2.8275	3084	2.8275	4568		2.8275	5459	2.8275	6860		2.8275	6610	2.8275	9374		2.8275	2912	2.8275	4305		2.8275	1279	2.8275	1657
					2.83	1024	2.83	1411		2.83	6295	2.8225	9257		2.83	3160	2.83	4719		2.83	5373	2.83	7002		2.83	6661	2.83	9345		2.83	3005	2.83	4238		2.83	1256	2.83	1678
					2.8325	1084	2.8325	1358		2.8325	6245	2.825	9469		2.8325	3003	2.8325	4649		2.8325	5194	2.8325	6752		2.8325	6393	2.8325	9363		2.8325	3040	2.8325	4216		2.8325	1229	2.8325	1687
					2.835	944	2.835	1395		2.835	6068	2.8275	9374		2.835	3120	2.835	4608		2.835	5249	2.835	6944		2.835	6489	2.835	9449		2.835	3085	2.835	4112		2.835	1228	2.835	1661
					2.8375	996	2.8375	1374		2.8375	5967	2.83	9345		2.8375	3061	2.8375	4607		2.8375	5353	2.8375	6847		2.8375	6666	2.8375	9185		2.8375	3108	2.8375	4191		2.8375	1257	2.8375	1690
					2.84	958	2.84	1367		2.84	6100	2.8325	9363		2.84	3034	2.84	4627		2.84	5245	2.84	7036		2.84	6629	2.84	9416		2.84	2954	2.84	4218		2.84	1239	2.84	1674
					2.8425	984	2.8425	1443		2.8425	6159	2.835	9449		2.8425	2990	2.8425	4648		2.8425	5368	2.8425	6895		2.8425	6526	2.8425	9403		2.8425	2965	2.8425	4204		2.8425	1177	2.8425	1629
					2.845	978	2.845	1353		2.845	6049	2.8375	9185		2.845	3024	2.845	4493		2.845	5274	2.845	6892		2.845	6577	2.845	9323		2.845	3051	2.845	4110		2.845	1229	2.845	1643
					2.8475	974	2.8475	1423		2.8475	6084	2.84	9416		2.8475	3047	2.8475	4664		2.8475	5297	2.8475	6857		2.8475	6432	2.8475	9286		2.8475	3017	2.8475	4259		2.8475	1248	2.8475	1627
					2.85	1011	2.85	1368		2.85	6140	2.8425	9403		2.85	3038	2.85	4637		2.85	5284	2.85	6881		2.85	6574	2.85	9281		2.85	3059	2.85	4277		2.85	1184	2.85	1697
					2.8525	979	2.8525	1325		2.8525	6005	2.845	9323		2.8525	3052	2.8525	4703		2.8525	5283	2.8525	6957		2.8525	6576	2.8525	9348		2.8525	3075	2.8525	4213		2.8525	1276	2.8525	1658
					2.855	939	2.855	1387		2.855	6076	2.8475	9286		2.855	3088	2.855	4606		2.855	5284	2.855	6909		2.855	6601	2.855	9264		2.855	3000	2.855	4197		2.855	1219	2.855	1630
					2.8575	964	2.8575	1339		2.8575	6025	2.85	9281		2.8575	3013	2.8575	4550		2.8575	5428	2.8575	6877		2.8575	6621	2.8575	9157		2.8575	2988	2.8575	4124		2.8575	1186	2.8575	1624
					2.86	1033	2.86	1387		2.86	6111	2.8525	9348		2.86	3059	2.86	4588		2.86	5310	2.86	6788		2.86	6462	2.86	9186		2.86	3050	2.86	4198		2.86	1142	2.86	1617
					2.8625	904	2.8625	1353		2.8625	6087	2.855	9264		2.8625	2952	2.8625	4468		2.8625	5241	2.8625	6970		2.8625	6396	2.8625	9260		2.8625	3001	2.8625	4121		2.8625	1200	2.8625	1594
					2.865	991	2.865	1388		2.865	6153	2.8575	9157		2.865	2929	2.865	4546		2.865	5293	2.865	6700		2.865	6549	2.865	9274		2.865	2969	2.865	4255		2.865	1218	2.865	1642
					2.8675	993	2.8675	1397		2.8675	6024	2.86	9186		2.8675	3099	2.8675	4476		2.8675	5262	2.8675	6893		2.8675	6422	2.8675	9158		2.8675	2975	2.8675	4070		2.8675	1206	2.8675	1661
					2.87	941	2.87	1414		2.87	5901	2.8625	9260		2.87	2960	2.87	4550		2.87	5256	2.87	6870		2.87	6421	2.87	9081		2.87	2988	2.87	4212		2.87	1187	2.87	1654
					2.8725	970	2.8725	1363		2.8725	5906	2.865	9274		2.8725	3043	2.8725	4565		2.8725	5257	2.8725	6815		2.8725	6526	2.8725	9328		2.8725	2905	2.8725	4085		2.8725	1186	2.8725	1664
					2.875	1034	2.875	1363		2.875	6053	2.8675	9158		2.875	3048	2.875	4471		2.875	5234	2.875	6703		2.875	6561	2.875	9276		2.875	3046	2.875	4202		2.875	1215	2.875	1643
					2.8775	969	2.8775	1324		2.8775	6104	2.87	9081		2.8775	3128	2.8775	4535		2.8775	5170	2.8775	6953		2.8775	6455	2.8775	9211		2.8775	2983	2.8775	4208		2.8775	1176	2.8775	1624
					2.88	953	2.88	1389		2.88	6128	2.8725	9328		2.88	3036	2.88	4543		2.88	5184	2.88	6831		2.88	6512	2.88	9015		2.88	3001	2.88	4091		2.88	1215	2.88	1680
					2.8825	976	2.8825	1350		2.8825	5850	2.875	9276		2.8825	3010	2.8825	4502		2.8825	5288	2.8825	6768		2.8825	6304	2.8825	9181		2.8825	2921	2.8825	4130		2.8825	1201	2.8825	1597
					2.885	979	2.885	1304		2.885	5919	2.8775	9211		2.885	2961	2.885	4623		2.885	5238	2.885	6829		2.885	6415	2.885	9189		2.885	2919	2.885	4056		2.885	1195	2.885	1588
					2.8875	951	2.8875	1377		2.8875	6031	2.88	9015		2.8875	3109	2.8875	4534		2.8875	5359	2.8875	6676		2.8875	6421	2.8875	9057		2.8875	3046	2.8875	4086		2.8875	1207	2.8875	1653
					2.89	986	2.89	1333		2.89	5933	2.8825	9181		2.89	2978	2.89	4593		2.89	5281	2.89	6746		2.89	6538	2.89	9262		2.89	2905	2.89	4142		2.89	1172	2.89	1657
					2.8925	999	2.8925	1349		2.8925	5933	2.885	9189		2.8925	3073	2.8925	4467		2.8925	5109	2.8925	6838		2.8925	6542	2.8925	9029		2.8925	2945	2.8925	4092		2.8925	1206	2.8925	1635
					2.895	969	2.895	1368		2.895	6123	2.8875	9057		2.895	3027	2.895	4475		2.895	5149	2.895	6730		2.895	6463	2.895	9113		2.895	2902	2.895	4021		2.895	1153	2.895	1586
					2.8975	949	2.8975	1335		2.8975	5935	2.89	9262		2.8975	2932	2.8975	4441		2.8975	5163	2.8975	6851		2.8975	6424	2.8975	9168		2.8975	2917	2.8975	3997		2.8975	1215	2.8975	1645
					2.9	980	2.9	1331		2.9	5892	2.8925	9029		2.9	3016	2.9	4438		2.9	5204	2.9	6735		2.9	6389	2.9	9227		2.9	2883	2.9	4129		2.9	1167	2.9	1587
					2.9025	961	2.9025	1292		2.9025	5837	2.895	9113		2.9025	3068	2.9025	4634		2.9025	5170	2.9025	6782		2.9025	6387	2.9025	9011		2.9025	2986	2.9025	4201		2.9025	1194	2.9025	1619
					2.905	953	2.905	1306		2.905	5970	2.8975	9168		2.905	2980	2.905	4458		2.905	5129	2.905	6742		2.905	6372	2.905	9007		2.905	2821	2.905	4105		2.905	1117	2.905	1602
					2.9075	1002	2.9075	1344		2.9075	5934	2.9	9227		2.9075	2988	2.9075	4398		2.9075	5078	2.9075	6761		2.9075	6286	2.9075	9184		2.9075	2937	2.9075	3993		2.9075	1139	2.9075	1616
					2.91	1002	2.91	1369		2.91	5838	2.9025	9011		2.91	3011	2.91	4405		2.91	5054	2.91	6637		2.91	6336	2.91	8871		2.91	2937	2.91	4059		2.91	1165	2.91	1615
					2.9125	953	2.9125	1340		2.9125	5834	2.905	9007		2.9125	2937	2.9125	4482		2.9125	5169	2.9125	6674		2.9125	6265	2.9125	8893		2.9125	2869	2.9125	4124		2.9125	1156	2.9125	1577
					2.915	1016	2.915	1315		2.915	5868	2.9075	9184		2.915	2922	2.915	4462		2.915	5131	2.915	6579		2.915	6371	2.915	9051		2.915	2891	2.915	4112		2.915	1228	2.915	1659
					2.9175	903	2.9175	1334		2.9175	5784	2.91	8871		2.9175	2938	2.9175	4468		2.9175	5303	2.9175	6782		2.9175	6474	2.9175	9161		2.9175	2945	2.9175	4052		2.9175	1147	2.9175	1666
					2.92	995	2.92	1315		2.92	5981	2.9125	8893		2.92	2953	2.92	4372		2.92	5036	2.92	6763		2.92	6349	2.92	9247		2.92	2942	2.92	4120		2.92	1250	2.92	1578
					2.9225	955	2.9225	1288		2.9225	5843	2.915	9051		2.9225	2858	2.9225	4335		2.9225	5136	2.9225	6720		2.9225	6326	2.9225	8823		2.9225	2872	2.9225	4031		2.9225	1177	2.9225	1564
					2.925	979	2.925	1261		2.925	6002	2.9175	9161		2.925	2973	2.925	4463		2.925	5047	2.925	6620		2.925	6237	2.925	8997		2.925	2950	2.925	3913		2.925	1202	2.925	1600
					2.9275	979	2.9275	1318		2.9275	5900	2.92	9247		2.9275	2990	2.9275	4460		2.9275	5131	2.9275	6685		2.9275	6467	2.9275	9044		2.9275	2945	2.9275	4073		2.9275	1208	2.9275	1515
					2.93	950	2.93	1320		2.93	5668	2.9225	8823		2.93	2912	2.93	4520		2.93	5033	2.93	6537		2.93	6226	2.93	9258		2.93	2964	2.93	3935		2.93	1195	2.93	1629
					2.9325	1031	2.9325	1326		2.9325	5756	2.925	8997		2.9325	3015	2.9325	4482		2.9325	5147	2.9325	6572		2.9325	6290	2.9325	8853		2.9325	2840	2.9325	3979		2.9325	1164	2.9325	1597
					2.935	955	2.935	1421		2.935	5932	2.9275	9044		2.935	2916	2.935	4434		2.935	5206	2.935	6640		2.935	6398	2.935	8978		2.935	2870	2.935	4061		2.935	1175	2.935	1554
					2.9375	1002	2.9375	1358		2.9375	5881	2.93	9258		2.9375	2986	2.9375	4365		2.9375	5103	2.9375	6663		2.9375	6229	2.9375	9099		2.9375	2953	2.9375	4035		2.9375	1184	2.9375	1568
					2.94	920	2.94	1312		2.94	5860	2.9325	8853		2.94	2917	2.94	4393		2.94	5034	2.94	6703		2.94	6229	2.94	8980		2.94	2875	2.94	4041		2.94	1222	2.94	1583
					2.9425	969	2.9425	1324		2.9425	5668	2.935	8978		2.9425	2845	2.9425	4374		2.9425	5257	2.9425	6757		2.9425	6385	2.9425	8828		2.9425	2845	2.9425	4023		2.9425	1147	2.9425	1598
					2.945	989	2.945	1320		2.945	5671	2.9375	9099		2.945	2905	2.945	4413		2.945	5079	2.945	6565		2.945	6249	2.945	8824		2.945	2870	2.945	4012		2.945	1076	2.945	1565
					2.9475	1005	2.9475	1299		2.9475	5803	2.94	8980		2.9475	2966	2.9475	4484		2.9475	5138	2.9475	6512		2.9475	6295	2.9475	8886		2.9475	2912	2.9475	3993		2.9475	1145	2.9475	1605
					2.95	966	2.95	1315		2.95	5773	2.9425	8828		2.95	2879	2.95	4391		2.95	5216	2.95	6716		2.95	6237	2.95	8787		2.95	2857	2.95	3904		2.95	1098	2.95	1504
					2.9525	925	2.9525	1312		2.9525	5769	2.945	8824		2.9525	2897	2.9525	4357		2.9525	4938	2.9525	6591		2.9525	6218	2.9525	8790		2.9525	2867	2.9525	3868		2.9525	1162	2.9525	1588
					2.955	925	2.955	1268		2.955	5734	2.9475	8886		2.955	2961	2.955	4409		2.955	5123	2.955	6669		2.955	6216	2.955	8982		2.955	2737	2.955	3924		2.955	1196	2.955	1525
					2.9575	926	2.9575	1324		2.9575	5851	2.95	8787		2.9575	2855	2.9575	4374		2.9575	5089	2.9575	6699		2.9575	6208	2.9575	8831		2.9575	2816	2.9575	4050		2.9575	1203	2.9575	1595
					2.96	925	2.96	1271		2.96	5831	2.9525	8790		2.96	2950	2.96	4345		2.96	5039	2.96	6585		2.96	6235	2.96	9020		2.96	2908	2.96	3894		2.96	1144	2.96	1560
					2.9625	949	2.9625	1252		2.9625	5716	2.955	8982		2.9625	2832	2.9625	4354		2.9625	5039	2.9625	6498		2.9625	6159	2.9625	8888		2.9625	2896	2.9625	3977		2.9625	1159	2.9625	1629
					2.965	927	2.965	1319		2.965	5713	2.9575	8831		2.965	2870	2.965	4261		2.965	4994	2.965	6382		2.965	6247	2.965	8700		2.965	2906	2.965	3978		2.965	1143	2.965	1567
					2.9675	935	2.9675	1281		2.9675	5825	2.96	9020		2.9675	3003	2.9675	4435		2.9675	5064	2.9675	6557		2.9675	6341	2.9675	8788		2.9675	2839	2.9675	3925		2.9675	1117	2.9675	1563
					2.97	928	2.97	1305		2.97	5672	2.9625	8888		2.97	2801	2.97	4369		2.97	5072	2.97	6597		2.97	6229	2.97	8853		2.97	2742	2.97	3900		2.97	1171	2.97	1650
					2.9725	942	2.9725	1325		2.9725	5770	2.965	8700		2.9725	2868	2.9725	4415		2.9725	4988	2.9725	6559		2.9725	6231	2.9725	8806		2.9725	2818	2.9725	3954		2.9725	1085	2.9725	1543
					2.975	892	2.975	1259		2.975	5636	2.9675	8788		2.975	2831	2.975	4297		2.975	5062	2.975	6552		2.975	6100	2.975	8692		2.975	2793	2.975	3936		2.975	1170	2.975	1592
					2.9775	984	2.9775	1249		2.9775	5877	2.97	8853		2.9775	2858	2.9775	4469		2.9775	5008	2.9775	6457		2.9775	6177	2.9775	8788		2.9775	2839	2.9775	3954		2.9775	1123	2.9775	1632
					2.98	898	2.98	1227		2.98	5636	2.9725	8806		2.98	2857	2.98	4269		2.98	5087	2.98	6384		2.98	6077	2.98	8747		2.98	2816	2.98	3984		2.98	1147	2.98	1531
					2.9825	955	2.9825	1283		2.9825	5736	2.975	8692		2.9825	2883	2.9825	4380		2.9825	5005	2.9825	6508		2.9825	6256	2.9825	8694		2.9825	2900	2.9825	3948		2.9825	1164	2.9825	1592
					2.985	910	2.985	1269		2.985	5585	2.9775	8788		2.985	2768	2.985	4369		2.985	5069	2.985	6647		2.985	6131	2.985	8838		2.985	2762	2.985	4055		2.985	1145	2.985	1523
					2.9875	882	2.9875	1304		2.9875	5785	2.98	8747		2.9875	2885	2.9875	4229		2.9875	4907	2.9875	6427		2.9875	6199	2.9875	8701		2.9875	2660	2.9875	3967		2.9875	1120	2.9875	1560
					2.99	910	2.99	1262		2.99	5509	2.9825	8694		2.99	2948	2.99	4193		2.99	4933	2.99	6456		2.99	6081	2.99	8861		2.99	2757	2.99	3990		2.99	1080	2.99	1529
					2.9925	866	2.9925	1310		2.9925	5494	2.985	8838		2.9925	2814	2.9925	4425		2.9925	5131	2.9925	6303		2.9925	6009	2.9925	8626		2.9925	2890	2.9925	3790		2.9925	1156	2.9925	1468
					2.995	957	2.995	1214		2.995	5624	2.9875	8701		2.995	2946	2.995	4259		2.995	4861	2.995	6353		2.995	5972	2.995	8781		2.995	2779	2.995	3830		2.995	1122	2.995	1566
					2.9975	862	2.9975	1282		2.9975	5766	2.99	8861		2.9975	2899	2.9975	4314		2.9975	4853	2.9975	6519		2.9975	6057	2.9975	8883		2.9975	2747	2.9975	3953		2.9975	1077	2.9975	1535
					3	923	3	1281		3	5688	2.9925	8626		3	2760	3	4236		3	5035	3	6607		3	6097	3	8658		3	2803	3	3767		3	1143	3	1492
					3.0025	920	3.0025	1310		3.0025	5781	2.995	8781		3.0025	2896	3.0025	4335		3.0025	4868	3.0025	6463		3.0025	6081	3.0025	8666		3.0025	2725	3.0025	4008		3.0025	1124	3.0025	1535
					3.005	885	3.005	1273		3.005	5648	2.9975	8883		3.005	2879	3.005	4235		3.005	4909	3.005	6396		3.005	6173	3.005	8763		3.005	2721	3.005	3929		3.005	1169	3.005	1500
					3.0075	942	3.0075	1259		3.0075	5641	3	8658		3.0075	2732	3.0075	4275		3.0075	5086	3.0075	6352		3.0075	6006	3.0075	8765		3.0075	2816	3.0075	3892		3.0075	1114	3.0075	1523
					3.01	916	3.01	1274		3.01	5551	3.0025	8666		3.01	2864	3.01	4237		3.01	4867	3.01	6446		3.01	6118	3.01	8854		3.01	2765	3.01	3896		3.01	1118	3.01	1529
					3.0125	890	3.0125	1282		3.0125	5664	3.005	8763		3.0125	2822	3.0125	4241		3.0125	4924	3.0125	6472		3.0125	6089	3.0125	8755		3.0125	2818	3.0125	3806		3.0125	1170	3.0125	1488
					3.015	943	3.015	1276		3.015	5668	3.0075	8765		3.015	2820	3.015	4266		3.015	4932	3.015	6396		3.015	6091	3.015	8446		3.015	2762	3.015	3921		3.015	1129	3.015	1540
					3.0175	907	3.0175	1280		3.0175	5551	3.01	8854		3.0175	2773	3.0175	4275		3.0175	4961	3.0175	6170		3.0175	6015	3.0175	8532		3.0175	2835	3.0175	3800		3.0175	1088	3.0175	1517
					3.02	889	3.02	1294		3.02	5469	3.0125	8755		3.02	2857	3.02	4330		3.02	4971	3.02	6458		3.02	5873	3.02	8664		3.02	2738	3.02	3867		3.02	1118	3.02	1576
					3.0225	916	3.0225	1218		3.0225	5614	3.015	8446		3.0225	2789	3.0225	4242		3.0225	4809	3.0225	6359		3.0225	6139	3.0225	8692		3.0225	2747	3.0225	3870		3.0225	1165	3.0225	1512
					3.025	919	3.025	1239		3.025	5535	3.0175	8532		3.025	2785	3.025	4276		3.025	4930	3.025	6267		3.025	6060	3.025	8601		3.025	2739	3.025	3814		3.025	1102	3.025	1496
					3.0275	864	3.0275	1215		3.0275	5683	3.02	8664		3.0275	2823	3.0275	4243		3.0275	5069	3.0275	6464		3.0275	6072	3.0275	8536		3.0275	2793	3.0275	3760		3.0275	1092	3.0275	1459
					3.03	926	3.03	1221		3.03	5684	3.0225	8692		3.03	2736	3.03	4151		3.03	4955	3.03	6356		3.03	5904	3.03	8661		3.03	2621	3.03	3723		3.03	1099	3.03	1528
					3.0325	905	3.0325	1193		3.0325	5464	3.025	8601		3.0325	2742	3.0325	4219		3.0325	5001	3.0325	6305		3.0325	5986	3.0325	8631		3.0325	2726	3.0325	3910		3.0325	1045	3.0325	1623
					3.035	907	3.035	1260		3.035	5450	3.0275	8536		3.035	2827	3.035	4180		3.035	4864	3.035	6406		3.035	6042	3.035	8585		3.035	2760	3.035	3808		3.035	1104	3.035	1408
					3.0375	861	3.0375	1265		3.0375	5595	3.03	8661		3.0375	2809	3.0375	4303		3.0375	4821	3.0375	6383		3.0375	5964	3.0375	8472		3.0375	2708	3.0375	3849		3.0375	1071	3.0375	1548
					3.04	964	3.04	1165		3.04	5566	3.0325	8631		3.04	2803	3.04	4243		3.04	4816	3.04	6453		3.04	5993	3.04	8592		3.04	2755	3.04	3860		3.04	1095	3.04	1533
					3.0425	918	3.0425	1255		3.0425	5637	3.035	8585		3.0425	2782	3.0425	4183		3.0425	4903	3.0425	6357		3.0425	6131	3.0425	8421		3.0425	2751	3.0425	3824		3.0425	1131	3.0425	1478
					3.045	878	3.045	1265		3.045	5645	3.0375	8472		3.045	2805	3.045	4141		3.045	4873	3.045	6439		3.045	6037	3.045	8596		3.045	2681	3.045	3882		3.045	1065	3.045	1474
					3.0475	875	3.0475	1248		3.0475	5481	3.04	8592		3.0475	2778	3.0475	4314		3.0475	4930	3.0475	6338		3.0475	5910	3.0475	8622		3.0475	2742	3.0475	3839		3.0475	1142	3.0475	1519
					3.05	855	3.05	1204		3.05	5407	3.0425	8421		3.05	2847	3.05	4197		3.05	4814	3.05	6323		3.05	6033	3.05	8540		3.05	2665	3.05	3813		3.05	1115	3.05	1490
					3.0525	849	3.0525	1241		3.0525	5443	3.045	8596		3.0525	2773	3.0525	4193		3.0525	4923	3.0525	6259		3.0525	5918	3.0525	8426		3.0525	2677	3.0525	3814		3.0525	1126	3.0525	1478
					3.055	899	3.055	1225		3.055	5500	3.0475	8622		3.055	2770	3.055	4251		3.055	4871	3.055	6235		3.055	6124	3.055	8391		3.055	2734	3.055	3812		3.055	1079	3.055	1500
					3.0575	837	3.0575	1199		3.0575	5588	3.05	8540		3.0575	2791	3.0575	4324		3.0575	4760	3.0575	6182		3.0575	5879	3.0575	8471		3.0575	2663	3.0575	3818		3.0575	1092	3.0575	1510
					3.06	872	3.06	1223		3.06	5486	3.0525	8426		3.06	2740	3.06	4300		3.06	4745	3.06	6249		3.06	5913	3.06	8457		3.06	2720	3.06	3713		3.06	1079	3.06	1466
					3.0625	883	3.0625	1209		3.0625	5589	3.055	8391		3.0625	2645	3.0625	4283		3.0625	4885	3.0625	6334		3.0625	5908	3.0625	8579		3.0625	2765	3.0625	3762		3.0625	988	3.0625	1487
					3.065	929	3.065	1181		3.065	5529	3.0575	8471		3.065	2716	3.065	4204		3.065	4784	3.065	6229		3.065	5962	3.065	8568		3.065	2712	3.065	3743		3.065	1087	3.065	1550
					3.0675	933	3.0675	1272		3.0675	5453	3.06	8457		3.0675	2844	3.0675	4224		3.0675	4878	3.0675	6338		3.0675	6102	3.0675	8523		3.0675	2700	3.0675	3711		3.0675	1069	3.0675	1495
					3.07	833	3.07	1226		3.07	5385	3.0625	8579		3.07	2759	3.07	4257		3.07	4870	3.07	6386		3.07	6002	3.07	8437		3.07	2730	3.07	3704		3.07	1151	3.07	1500
					3.0725	848	3.0725	1220		3.0725	5381	3.065	8568		3.0725	2778	3.0725	4153		3.0725	4835	3.0725	6300		3.0725	5906	3.0725	8296		3.0725	2728	3.0725	3734		3.0725	1059	3.0725	1455
					3.075	877	3.075	1130		3.075	5528	3.0675	8523		3.075	2811	3.075	4198		3.075	4682	3.075	6128		3.075	5977	3.075	8613		3.075	2731	3.075	3618		3.075	1053	3.075	1487
					3.0775	838	3.0775	1156		3.0775	5393	3.07	8437		3.0775	2763	3.0775	4100		3.0775	4883	3.0775	6212		3.0775	5953	3.0775	8452		3.0775	2622	3.0775	3797		3.0775	1177	3.0775	1568
					3.08	897	3.08	1211		3.08	5317	3.0725	8296		3.08	2772	3.08	4262		3.08	4823	3.08	6284		3.08	5716	3.08	8501		3.08	2701	3.08	3789		3.08	1072	3.08	1482
					3.0825	837	3.0825	1211		3.0825	5372	3.075	8613		3.0825	2807	3.0825	4131		3.0825	4779	3.0825	6204		3.0825	5761	3.0825	8418		3.0825	2583	3.0825	3736		3.0825	1050	3.0825	1477
					3.085	863	3.085	1201		3.085	5372	3.0775	8452		3.085	2714	3.085	4108		3.085	4835	3.085	6258		3.085	5776	3.085	8294		3.085	2755	3.085	3758		3.085	1070	3.085	1429
					3.0875	833	3.0875	1203		3.0875	5398	3.08	8501		3.0875	2730	3.0875	4099		3.0875	4738	3.0875	6176		3.0875	5886	3.0875	8363		3.0875	2676	3.0875	3785		3.0875	1093	3.0875	1462
					3.09	888	3.09	1226		3.09	5381	3.0825	8418		3.09	2724	3.09	4116		3.09	4798	3.09	6185		3.09	5865	3.09	8336		3.09	2666	3.09	3684		3.09	1107	3.09	1419
					3.0925	910	3.0925	1210		3.0925	5391	3.085	8294		3.0925	2704	3.0925	4127		3.0925	4877	3.0925	6342		3.0925	5887	3.0925	8207		3.0925	2736	3.0925	3668		3.0925	1003	3.0925	1510
					3.095	899	3.095	1180		3.095	5430	3.0875	8363		3.095	2748	3.095	4249		3.095	4805	3.095	6249		3.095	5904	3.095	8305		3.095	2691	3.095	3679		3.095	1052	3.095	1453
					3.0975	817	3.0975	1224		3.0975	5566	3.09	8336		3.0975	2875	3.0975	4140		3.0975	4837	3.0975	6104		3.0975	6068	3.0975	8399		3.0975	2670	3.0975	3662		3.0975	1033	3.0975	1489
					3.1	839	3.1	1187		3.1	5272	3.0925	8207		3.1	2779	3.1	4132		3.1	4738	3.1	6185		3.1	5858	3.1	8417		3.1	2578	3.1	3679		3.1	990	3.1	1495
					3.1025	873	3.1025	1111		3.1025	5470	3.095	8305		3.1025	2728	3.1025	4003		3.1025	4710	3.1025	6183		3.1025	5914	3.1025	8321		3.1025	2689	3.1025	3494		3.1025	1108	3.1025	1384
					3.105	831	3.105	1184		3.105	5355	3.0975	8399		3.105	2669	3.105	4180		3.105	4767	3.105	6083		3.105	5795	3.105	8265		3.105	2648	3.105	3614		3.105	1093	3.105	1428
					3.1075	912	3.1075	1148		3.1075	5278	3.1	8417		3.1075	2719	3.1075	4068		3.1075	4689	3.1075	6254		3.1075	5775	3.1075	8382		3.1075	2633	3.1075	3661		3.1075	1058	3.1075	1422
					3.11	891	3.11	1172		3.11	5376	3.1025	8321		3.11	2741	3.11	4035		3.11	4750	3.11	6063		3.11	5875	3.11	8151		3.11	2695	3.11	3737		3.11	1025	3.11	1431
					3.1125	805	3.1125	1113		3.1125	5406	3.105	8265		3.1125	2663	3.1125	4135		3.1125	4671	3.1125	6142		3.1125	5708	3.1125	8234		3.1125	2700	3.1125	3651		3.1125	1111	3.1125	1471
					3.115	833	3.115	1165		3.115	5473	3.1075	8382		3.115	2713	3.115	4128		3.115	4683	3.115	6120		3.115	5823	3.115	8309		3.115	2681	3.115	3647		3.115	1011	3.115	1465
					3.1175	838	3.1175	1213		3.1175	5377	3.11	8151		3.1175	2695	3.1175	3951		3.1175	4662	3.1175	6141		3.1175	5748	3.1175	8221		3.1175	2626	3.1175	3669		3.1175	1098	3.1175	1388
					3.12	831	3.12	1145		3.12	5430	3.1125	8234		3.12	2649	3.12	4129		3.12	4650	3.12	6210		3.12	5791	3.12	8237		3.12	2664	3.12	3608		3.12	1033	3.12	1425
					3.1225	799	3.1225	1178		3.1225	5329	3.115	8309		3.1225	2710	3.1225	3985		3.1225	4652	3.1225	6126		3.1225	5694	3.1225	8214		3.1225	2580	3.1225	3684		3.1225	1056	3.1225	1431
					3.125	854	3.125	1127		3.125	5405	3.1175	8221		3.125	2656	3.125	3931		3.125	4735	3.125	6271		3.125	5721	3.125	8234		3.125	2622	3.125	3729		3.125	1087	3.125	1427
					3.1275	829	3.1275	1108		3.1275	5339	3.12	8237		3.1275	2658	3.1275	4067		3.1275	4607	3.1275	6122		3.1275	5602	3.1275	8254		3.1275	2621	3.1275	3697		3.1275	1085	3.1275	1495
					3.13	866	3.13	1218		3.13	5397	3.1225	8214		3.13	2585	3.13	4133		3.13	4653	3.13	6083		3.13	5833	3.13	8244		3.13	2540	3.13	3667		3.13	1044	3.13	1523
					3.1325	759	3.1325	1119		3.1325	5261	3.125	8234		3.1325	2641	3.1325	3954		3.1325	4691	3.1325	6083		3.1325	5825	3.1325	8275		3.1325	2575	3.1325	3637		3.1325	1054	3.1325	1396
					3.135	863	3.135	1186		3.135	5317	3.1275	8254		3.135	2759	3.135	4089		3.135	4606	3.135	6126		3.135	5762	3.135	8296		3.135	2703	3.135	3716		3.135	1046	3.135	1411
					3.1375	828	3.1375	1200		3.1375	5342	3.13	8244		3.1375	2570	3.1375	4032		3.1375	4567	3.1375	6150		3.1375	5867	3.1375	8201		3.1375	2610	3.1375	3653		3.1375	1048	3.1375	1365
					3.14	862	3.14	1159		3.14	5357	3.1325	8275		3.14	2698	3.14	4121		3.14	4768	3.14	6104		3.14	5825	3.14	8107		3.14	2595	3.14	3624		3.14	1010	3.14	1419
					3.1425	856	3.1425	1120		3.1425	5277	3.135	8296		3.1425	2573	3.1425	3917		3.1425	4769	3.1425	5994		3.1425	5822	3.1425	8194		3.1425	2617	3.1425	3592		3.1425	1019	3.1425	1407
					3.145	855	3.145	1091		3.145	5181	3.1375	8201		3.145	2683	3.145	4015		3.145	4680	3.145	5941		3.145	5652	3.145	8137		3.145	2602	3.145	3667		3.145	1118	3.145	1455
					3.1475	827	3.1475	1176		3.1475	5291	3.14	8107		3.1475	2689	3.1475	3967		3.1475	4594	3.1475	6146		3.1475	5732	3.1475	8208		3.1475	2764	3.1475	3694		3.1475	1058	3.1475	1440
					3.15	848	3.15	1113		3.15	5281	3.1425	8194		3.15	2637	3.15	4012		3.15	4616	3.15	6062		3.15	5623	3.15	8127		3.15	2674	3.15	3670		3.15	1038	3.15	1441
					3.1525	811	3.1525	1120		3.1525	5296	3.145	8137		3.1525	2873	3.1525	4046		3.1525	4674	3.1525	6018		3.1525	5634	3.1525	8157		3.1525	2598	3.1525	3596		3.1525	1027	3.1525	1436
					3.155	835	3.155	1126		3.155	5248	3.1475	8208		3.155	2672	3.155	4075		3.155	4579	3.155	5885		3.155	5532	3.155	8137		3.155	2690	3.155	3701		3.155	1052	3.155	1407
					3.1575	859	3.1575	1239		3.1575	5255	3.15	8127		3.1575	2614	3.1575	4019		3.1575	4629	3.1575	5942		3.1575	5438	3.1575	8081		3.1575	2545	3.1575	3543		3.1575	1004	3.1575	1460
					3.16	786	3.16	1122		3.16	5282	3.1525	8157		3.16	2713	3.16	3980		3.16	4640	3.16	5916		3.16	5706	3.16	8067		3.16	2618	3.16	3618		3.16	1036	3.16	1391
					3.1625	808	3.1625	1168		3.1625	5166	3.155	8137		3.1625	2676	3.1625	3935		3.1625	4633	3.1625	5946		3.1625	5623	3.1625	8132		3.1625	2607	3.1625	3517		3.1625	1030	3.1625	1431
					3.165	824	3.165	1107		3.165	5236	3.1575	8081		3.165	2677	3.165	3967		3.165	4686	3.165	5900		3.165	5689	3.165	8088		3.165	2551	3.165	3601		3.165	1019	3.165	1347
					3.1675	833	3.1675	1135		3.1675	5182	3.16	8067		3.1675	2699	3.1675	3996		3.1675	4614	3.1675	5999		3.1675	5654	3.1675	8080		3.1675	2551	3.1675	3681		3.1675	1061	3.1675	1377
					3.17	862	3.17	1202		3.17	5154	3.1625	8132		3.17	2717	3.17	3856		3.17	4621	3.17	6007		3.17	5612	3.17	8140		3.17	2497	3.17	3621		3.17	1052	3.17	1418
					3.1725	796	3.1725	1187		3.1725	5093	3.165	8088		3.1725	2647	3.1725	3879		3.1725	4575	3.1725	5970		3.1725	5646	3.1725	7874		3.1725	2591	3.1725	3542		3.1725	1035	3.1725	1452
					3.175	813	3.175	1069		3.175	5083	3.1675	8080		3.175	2594	3.175	4069		3.175	4556	3.175	5978		3.175	5732	3.175	8025		3.175	2683	3.175	3446		3.175	1002	3.175	1414
					3.1775	844	3.1775	1136		3.1775	5325	3.17	8140		3.1775	2583	3.1775	4013		3.1775	4625	3.1775	5910		3.1775	5801	3.1775	8156		3.1775	2522	3.1775	3649		3.1775	1052	3.1775	1448
					3.18	835	3.18	1179		3.18	5178	3.1725	7874		3.18	2569	3.18	4033		3.18	4627	3.18	5893		3.18	5537	3.18	7950		3.18	2597	3.18	3542		3.18	1039	3.18	1375
					3.1825	849	3.1825	1132		3.1825	5092	3.175	8025		3.1825	2654	3.1825	3871		3.1825	4648	3.1825	5938		3.1825	5586	3.1825	7777		3.1825	2587	3.1825	3547		3.1825	1037	3.1825	1388
					3.185	806	3.185	1115		3.185	5061	3.1775	8156		3.185	2684	3.185	4022		3.185	4641	3.185	5970		3.185	5479	3.185	8132		3.185	2604	3.185	3595		3.185	1005	3.185	1459
					3.1875	832	3.1875	1070		3.1875	5254	3.18	7950		3.1875	2617	3.1875	4051		3.1875	4512	3.1875	5940		3.1875	5474	3.1875	8013		3.1875	2560	3.1875	3424		3.1875	994	3.1875	1408
					3.19	790	3.19	1199		3.19	5191	3.1825	7777		3.19	2621	3.19	3930		3.19	4740	3.19	5810		3.19	5561	3.19	7897		3.19	2515	3.19	3510		3.19	1045	3.19	1474
					3.1925	825	3.1925	1141		3.1925	5150	3.185	8132		3.1925	2701	3.1925	3919		3.1925	4702	3.1925	5969		3.1925	5535	3.1925	7969		3.1925	2461	3.1925	3509		3.1925	1041	3.1925	1442
					3.195	837	3.195	1115		3.195	5322	3.1875	8013		3.195	2740	3.195	3934		3.195	4508	3.195	5994		3.195	5575	3.195	7981		3.195	2520	3.195	3490		3.195	1084	3.195	1429
					3.1975	805	3.1975	1078		3.1975	5232	3.19	7897		3.1975	2585	3.1975	3944		3.1975	4578	3.1975	6072		3.1975	5446	3.1975	7982		3.1975	2583	3.1975	3465		3.1975	1045	3.1975	1361
					3.2	798	3.2	1110		3.2	5162	3.1925	7969		3.2	2644	3.2	3930		3.2	4727	3.2	5948		3.2	5586	3.2	8049		3.2	2558	3.2	3543		3.2	1013	3.2	1338
					3.2025	808	3.2025	1207		3.2025	5047	3.195	7981		3.2025	2562	3.2025	3935		3.2025	4513	3.2025	6003		3.2025	5524	3.2025	7952		3.2025	2496	3.2025	3450		3.2025	1037	3.2025	1330
					3.205	828	3.205	1109		3.205	4945	3.1975	7982		3.205	2524	3.205	3931		3.205	4677	3.205	5846		3.205	5648	3.205	7886		3.205	2515	3.205	3672		3.205	999	3.205	1425
					3.2075	802	3.2075	1179		3.2075	5160	3.2	8049		3.2075	2591	3.2075	3833		3.2075	4445	3.2075	5817		3.2075	5570	3.2075	7958		3.2075	2593	3.2075	3444		3.2075	1033	3.2075	1436
					3.21	832	3.21	1088		3.21	5062	3.2025	7952		3.21	2601	3.21	3922		3.21	4432	3.21	5951		3.21	5498	3.21	7933		3.21	2502	3.21	3515		3.21	1051	3.21	1446
					3.2125	841	3.2125	1111		3.2125	5080	3.205	7886		3.2125	2721	3.2125	3974		3.2125	4464	3.2125	5761		3.2125	5462	3.2125	7927		3.2125	2575	3.2125	3539		3.2125	1046	3.2125	1378
					3.215	782	3.215	1061		3.215	4947	3.2075	7958		3.215	2643	3.215	3828		3.215	4668	3.215	5775		3.215	5445	3.215	7932		3.215	2491	3.215	3333		3.215	968	3.215	1338
					3.2175	774	3.2175	1152		3.2175	5109	3.21	7933		3.2175	2550	3.2175	3990		3.2175	4599	3.2175	5833		3.2175	5562	3.2175	7962		3.2175	2557	3.2175	3407		3.2175	993	3.2175	1333
					3.22	805	3.22	1093		3.22	5043	3.2125	7927		3.22	2608	3.22	3986		3.22	4445	3.22	5848		3.22	5533	3.22	7921		3.22	2505	3.22	3566		3.22	1005	3.22	1353
					3.2225	784	3.2225	1120		3.2225	5104	3.215	7932		3.2225	2590	3.2225	3968		3.2225	4506	3.2225	5854		3.2225	5556	3.2225	7964		3.2225	2586	3.2225	3465		3.2225	999	3.2225	1327
					3.225	799	3.225	1131		3.225	5112	3.2175	7962		3.225	2527	3.225	3860		3.225	4651	3.225	5879		3.225	5523	3.225	7859		3.225	2604	3.225	3459		3.225	943	3.225	1395
					3.2275	774	3.2275	1140		3.2275	5021	3.22	7921		3.2275	2548	3.2275	3811		3.2275	4620	3.2275	6011		3.2275	5684	3.2275	7810		3.2275	2417	3.2275	3495		3.2275	1026	3.2275	1402
					3.23	818	3.23	1120		3.23	5068	3.2225	7964		3.23	2549	3.23	3864		3.23	4449	3.23	5871		3.23	5604	3.23	7788		3.23	2522	3.23	3447		3.23	976	3.23	1368
					3.2325	823	3.2325	1075		3.2325	5058	3.225	7859		3.2325	2459	3.2325	3861		3.2325	4425	3.2325	5849		3.2325	5505	3.2325	7833		3.2325	2478	3.2325	3500		3.2325	1047	3.2325	1372
					3.235	824	3.235	1122		3.235	4903	3.2275	7810		3.235	2600	3.235	3895		3.235	4466	3.235	5701		3.235	5497	3.235	7964		3.235	2543	3.235	3427		3.235	1067	3.235	1385
					3.2375	788	3.2375	1117		3.2375	5067	3.23	7788		3.2375	2560	3.2375	3849		3.2375	4448	3.2375	5665		3.2375	5302	3.2375	7897		3.2375	2463	3.2375	3461		3.2375	980	3.2375	1389
					3.24	767	3.24	1130		3.24	5013	3.2325	7833		3.24	2661	3.24	3827		3.24	4437	3.24	5790		3.24	5479	3.24	7893		3.24	2529	3.24	3389		3.24	1033	3.24	1333
					3.2425	789	3.2425	1102		3.2425	5046	3.235	7964		3.2425	2638	3.2425	3781		3.2425	4388	3.2425	5664		3.2425	5458	3.2425	7911		3.2425	2546	3.2425	3552		3.2425	1011	3.2425	1368
					3.245	802	3.245	1019		3.245	5018	3.2375	7897		3.245	2538	3.245	3819		3.245	4482	3.245	5762		3.245	5421	3.245	7791		3.245	2461	3.245	3566		3.245	973	3.245	1443
					3.2475	807	3.2475	1078		3.2475	5027	3.24	7893		3.2475	2552	3.2475	3811		3.2475	4408	3.2475	5837		3.2475	5702	3.2475	7856		3.2475	2601	3.2475	3488		3.2475	1027	3.2475	1346
					3.25	796	3.25	1124		3.25	4927	3.2425	7911		3.25	2479	3.25	3702		3.25	4560	3.25	5907		3.25	5323	3.25	7909		3.25	2492	3.25	3431		3.25	955	3.25	1329
					3.2525	751	3.2525	1097		3.2525	5055	3.245	7791		3.2525	2580	3.2525	3914		3.2525	4424	3.2525	5902		3.2525	5477	3.2525	7910		3.2525	2566	3.2525	3524		3.2525	975	3.2525	1447
					3.255	785	3.255	1084		3.255	5056	3.2475	7856		3.255	2545	3.255	3832		3.255	4394	3.255	5799		3.255	5509	3.255	7857		3.255	2485	3.255	3486		3.255	972	3.255	1357
					3.2575	810	3.2575	1101		3.2575	4929	3.25	7909		3.2575	2631	3.2575	3939		3.2575	4484	3.2575	5673		3.2575	5424	3.2575	7694		3.2575	2460	3.2575	3416		3.2575	989	3.2575	1312
					3.26	820	3.26	1071		3.26	5076	3.2525	7910		3.26	2493	3.26	3798		3.26	4524	3.26	5634		3.26	5464	3.26	7884		3.26	2571	3.26	3361		3.26	961	3.26	1294
					3.2625	783	3.2625	1049		3.2625	4882	3.255	7857		3.2625	2534	3.2625	3834		3.2625	4382	3.2625	5797		3.2625	5327	3.2625	7775		3.2625	2454	3.2625	3460		3.2625	951	3.2625	1305
					3.265	803	3.265	1019		3.265	4998	3.2575	7694		3.265	2550	3.265	3810		3.265	4434	3.265	5639		3.265	5567	3.265	7769		3.265	2481	3.265	3435		3.265	982	3.265	1413
					3.2675	793	3.2675	1069		3.2675	4949	3.26	7884		3.2675	2476	3.2675	3774		3.2675	4427	3.2675	5655		3.2675	5520	3.2675	7796		3.2675	2467	3.2675	3453		3.2675	987	3.2675	1418
					3.27	782	3.27	1080		3.27	4923	3.2625	7775		3.27	2509	3.27	3756		3.27	4414	3.27	5727		3.27	5490	3.27	7717		3.27	2447	3.27	3361		3.27	961	3.27	1334
					3.2725	751	3.2725	1065		3.2725	4977	3.265	7769		3.2725	2470	3.2725	3836		3.2725	4533	3.2725	5777		3.2725	5344	3.2725	7673		3.2725	2294	3.2725	3430		3.2725	922	3.2725	1394
					3.275	749	3.275	1125		3.275	5013	3.2675	7796		3.275	2562	3.275	3754		3.275	4476	3.275	5659		3.275	5460	3.275	7598		3.275	2441	3.275	3349		3.275	953	3.275	1250
					3.2775	732	3.2775	1097		3.2775	4938	3.27	7717		3.2775	2531	3.2775	3782		3.2775	4323	3.2775	5749		3.2775	5342	3.2775	7699		3.2775	2532	3.2775	3350		3.2775	1020	3.2775	1309
					3.28	788	3.28	1082		3.28	4986	3.2725	7673		3.28	2477	3.28	3806		3.28	4381	3.28	5689		3.28	5515	3.28	7779		3.28	2373	3.28	3420		3.28	993	3.28	1370
					3.2825	823	3.2825	1080		3.2825	4966	3.275	7598		3.2825	2527	3.2825	3704		3.2825	4482	3.2825	5780		3.2825	5515	3.2825	7563		3.2825	2450	3.2825	3426		3.2825	1050	3.2825	1377
					3.285	740	3.285	1034		3.285	4978	3.2775	7699		3.285	2480	3.285	3830		3.285	4448	3.285	5801		3.285	5338	3.285	7876		3.285	2438	3.285	3393		3.285	936	3.285	1309
					3.2875	790	3.2875	1097		3.2875	5008	3.28	7779		3.2875	2559	3.2875	3771		3.2875	4455	3.2875	5648		3.2875	5323	3.2875	7727		3.2875	2494	3.2875	3446		3.2875	938	3.2875	1381
					3.29	750	3.29	1046		3.29	4928	3.2825	7563		3.29	2547	3.29	3769		3.29	4374	3.29	5713		3.29	5486	3.29	7741		3.29	2469	3.29	3407		3.29	995	3.29	1328
					3.2925	781	3.2925	1044		3.2925	4881	3.285	7876		3.2925	2500	3.2925	3799		3.2925	4415	3.2925	5596		3.2925	5318	3.2925	7730		3.2925	2370	3.2925	3439		3.2925	967	3.2925	1341
					3.295	760	3.295	996		3.295	5062	3.2875	7727		3.295	2568	3.295	3698		3.295	4335	3.295	5763		3.295	5326	3.295	7733		3.295	2456	3.295	3409		3.295	941	3.295	1310
					3.2975	792	3.2975	1099		3.2975	4967	3.29	7741		3.2975	2519	3.2975	3781		3.2975	4453	3.2975	5581		3.2975	5422	3.2975	7692		3.2975	2428	3.2975	3329		3.2975	947	3.2975	1282
					3.3	747	3.3	1076		3.3	4802	3.2925	7730		3.3	2535	3.3	3755		3.3	4350	3.3	5743		3.3	5324	3.3	7712		3.3	2388	3.3	3362		3.3	961	3.3	1342
					3.3025	765	3.3025	1057		3.3025	4948	3.295	7733		3.3025	2496	3.3025	3782		3.3025	4307	3.3025	5707		3.3025	5286	3.3025	7504		3.3025	2408	3.3025	3367		3.3025	987	3.3025	1375
					3.305	727	3.305	1021		3.305	4966	3.2975	7692		3.305	2381	3.305	3646		3.305	4340	3.305	5575		3.305	5276	3.305	7535		3.305	2360	3.305	3341		3.305	991	3.305	1311
					3.3075	800	3.3075	1085		3.3075	4917	3.3	7712		3.3075	2501	3.3075	3798		3.3075	4420	3.3075	5560		3.3075	5103	3.3075	7742		3.3075	2439	3.3075	3367		3.3075	940	3.3075	1333
					3.31	803	3.31	1074		3.31	4796	3.3025	7504		3.31	2528	3.31	3734		3.31	4284	3.31	5527		3.31	5294	3.31	7501		3.31	2417	3.31	3344		3.31	945	3.31	1284
					3.3125	735	3.3125	1070		3.3125	4801	3.305	7535		3.3125	2393	3.3125	3739		3.3125	4358	3.3125	5618		3.3125	5295	3.3125	7523		3.3125	2400	3.3125	3361		3.3125	937	3.3125	1292
					3.315	778	3.315	993		3.315	4985	3.3075	7742		3.315	2514	3.315	3744		3.315	4352	3.315	5594		3.315	5319	3.315	7442		3.315	2410	3.315	3320		3.315	962	3.315	1328
					3.3175	730	3.3175	1083		3.3175	4888	3.31	7501		3.3175	2489	3.3175	3746		3.3175	4359	3.3175	5544		3.3175	5273	3.3175	7559		3.3175	2411	3.3175	3342		3.3175	908	3.3175	1229
					3.32	758	3.32	997		3.32	4737	3.3125	7523		3.32	2457	3.32	3768		3.32	4342	3.32	5565		3.32	5354	3.32	7513		3.32	2413	3.32	3345		3.32	946	3.32	1316
					3.3225	744	3.3225	1042		3.3225	4792	3.315	7442		3.3225	2560	3.3225	3657		3.3225	4388	3.3225	5594		3.3225	5277	3.3225	7807		3.3225	2387	3.3225	3405		3.3225	973	3.3225	1323
					3.325	755	3.325	1048		3.325	4827	3.3175	7559		3.325	2378	3.325	3632		3.325	4308	3.325	5609		3.325	5410	3.325	7472		3.325	2395	3.325	3255		3.325	917	3.325	1310
					3.3275	720	3.3275	1023		3.3275	4686	3.32	7513		3.3275	2432	3.3275	3692		3.3275	4358	3.3275	5627		3.3275	5361	3.3275	7499		3.3275	2347	3.3275	3411		3.3275	908	3.3275	1309
					3.33	765	3.33	1047		3.33	4772	3.3225	7807		3.33	2466	3.33	3757		3.33	4294	3.33	5532		3.33	5389	3.33	7663		3.33	2377	3.33	3311		3.33	935	3.33	1364
					3.3325	750	3.3325	1048		3.3325	4844	3.325	7472		3.3325	2521	3.3325	3653		3.3325	4254	3.3325	5555		3.3325	5281	3.3325	7660		3.3325	2353	3.3325	3246		3.3325	965	3.3325	1315
					3.335	720	3.335	1076		3.335	4788	3.3275	7499		3.335	2571	3.335	3722		3.335	4339	3.335	5470		3.335	5362	3.335	7476		3.335	2381	3.335	3532		3.335	933	3.335	1264
					3.3375	700	3.3375	1068		3.3375	4868	3.33	7663		3.3375	2453	3.3375	3721		3.3375	4287	3.3375	5630		3.3375	5326	3.3375	7621		3.3375	2354	3.3375	3296		3.3375	912	3.3375	1266
					3.34	789	3.34	1076		3.34	4812	3.3325	7660		3.34	2466	3.34	3684		3.34	4369	3.34	5774		3.34	5276	3.34	7419		3.34	2344	3.34	3259		3.34	969	3.34	1284
					3.3425	708	3.3425	1067		3.3425	4747	3.335	7476		3.3425	2430	3.3425	3720		3.3425	4233	3.3425	5622		3.3425	5242	3.3425	7371		3.3425	2372	3.3425	3384		3.3425	944	3.3425	1273
					3.345	707	3.345	1046		3.345	4870	3.3375	7621		3.345	2566	3.345	3649		3.345	4363	3.345	5585		3.345	5188	3.345	7259		3.345	2433	3.345	3276		3.345	910	3.345	1291
					3.3475	716	3.3475	1038		3.3475	4774	3.34	7419		3.3475	2477	3.3475	3677		3.3475	4294	3.3475	5574		3.3475	5243	3.3475	7538		3.3475	2330	3.3475	3266		3.3475	1000	3.3475	1315
					3.35	720	3.35	994		3.35	4798	3.3425	7371		3.35	2374	3.35	3631		3.35	4316	3.35	5512		3.35	5222	3.35	7351		3.35	2306	3.35	3333		3.35	962	3.35	1316
					3.3525	780	3.3525	1082		3.3525	4718	3.345	7259		3.3525	2462	3.3525	3637		3.3525	4189	3.3525	5384		3.3525	5319	3.3525	7434		3.3525	2324	3.3525	3303		3.3525	922	3.3525	1312
					3.355	717	3.355	1022		3.355	4803	3.3475	7538		3.355	2460	3.355	3676		3.355	4306	3.355	5454		3.355	5128	3.355	7539		3.355	2203	3.355	3239		3.355	943	3.355	1240
					3.3575	756	3.3575	1003		3.3575	4742	3.35	7351		3.3575	2522	3.3575	3661		3.3575	4377	3.3575	5652		3.3575	5338	3.3575	7414		3.3575	2332	3.3575	3265		3.3575	911	3.3575	1287
					3.36	748	3.36	1046		3.36	4696	3.3525	7434		3.36	2419	3.36	3606		3.36	4237	3.36	5442		3.36	5262	3.36	7334		3.36	2404	3.36	3296		3.36	967	3.36	1238
					3.3625	704	3.3625	1020		3.3625	4757	3.355	7539		3.3625	2446	3.3625	3704		3.3625	4227	3.3625	5525		3.3625	5246	3.3625	7216		3.3625	2305	3.3625	3258		3.3625	948	3.3625	1235
					3.365	727	3.365	1039		3.365	4771	3.3575	7414		3.365	2388	3.365	3779		3.365	4356	3.365	5502		3.365	5213	3.365	7594		3.365	2323	3.365	3307		3.365	936	3.365	1246
					3.3675	764	3.3675	1011		3.3675	4735	3.36	7334		3.3675	2348	3.3675	3593		3.3675	4297	3.3675	5295		3.3675	5172	3.3675	7462		3.3675	2347	3.3675	3253		3.3675	914	3.3675	1344
					3.37	770	3.37	1016		3.37	4690	3.3625	7216		3.37	2418	3.37	3599		3.37	4191	3.37	5524		3.37	5331	3.37	7472		3.37	2321	3.37	3275		3.37	913	3.37	1356
					3.3725	718	3.3725	1016		3.3725	4761	3.365	7594		3.3725	2475	3.3725	3581		3.3725	4229	3.3725	5479		3.3725	5216	3.3725	7324		3.3725	2357	3.3725	3319		3.3725	957	3.3725	1277
					3.375	754	3.375	1094		3.375	4781	3.3675	7462		3.375	2399	3.375	3596		3.375	4264	3.375	5369		3.375	5197	3.375	7308		3.375	2315	3.375	3341		3.375	908	3.375	1301
					3.3775	713	3.3775	958		3.3775	4751	3.37	7472		3.3775	2452	3.3775	3602		3.3775	4309	3.3775	5553		3.3775	5189	3.3775	7332		3.3775	2373	3.3775	3243		3.3775	951	3.3775	1243
					3.38	761	3.38	1006		3.38	4933	3.3725	7324		3.38	2340	3.38	3558		3.38	4152	3.38	5408		3.38	5343	3.38	7385		3.38	2270	3.38	3259		3.38	914	3.38	1220
					3.3825	759	3.3825	1056		3.3825	4659	3.375	7308		3.3825	2415	3.3825	3642		3.3825	4309	3.3825	5468		3.3825	5099	3.3825	7319		3.3825	2439	3.3825	3259		3.3825	953	3.3825	1340
					3.385	753	3.385	1047		3.385	4803	3.3775	7332		3.385	2412	3.385	3701		3.385	4303	3.385	5469		3.385	5214	3.385	7281		3.385	2281	3.385	3196		3.385	880	3.385	1236
					3.3875	782	3.3875	1036		3.3875	4784	3.38	7385		3.3875	2465	3.3875	3534		3.3875	4275	3.3875	5411		3.3875	5093	3.3875	7451		3.3875	2313	3.3875	3195		3.3875	948	3.3875	1254
					3.39	731	3.39	1014		3.39	4674	3.3825	7319		3.39	2453	3.39	3571		3.39	4199	3.39	5401		3.39	5133	3.39	7257		3.39	2244	3.39	3322		3.39	945	3.39	1268
					3.3925	729	3.3925	975		3.3925	4749	3.385	7281		3.3925	2352	3.3925	3759		3.3925	4139	3.3925	5446		3.3925	5264	3.3925	7365		3.3925	2370	3.3925	3193		3.3925	899	3.3925	1356
					3.395	713	3.395	1018		3.395	4750	3.3875	7451		3.395	2450	3.395	3541		3.395	4266	3.395	5543		3.395	5078	3.395	7327		3.395	2255	3.395	3288		3.395	944	3.395	1243
					3.3975	702	3.3975	1038		3.3975	4647	3.39	7257		3.3975	2484	3.3975	3667		3.3975	4161	3.3975	5336		3.3975	5107	3.3975	7352		3.3975	2361	3.3975	3205		3.3975	950	3.3975	1242
					3.4	736	3.4	1057		3.4	4720	3.3925	7365		3.4	2395	3.4	3648		3.4	4239	3.4	5463		3.4	5111	3.4	7358		3.4	2265	3.4	3257		3.4	953	3.4	1286
					3.4025	718	3.4025	1026		3.4025	4644	3.395	7327		3.4025	2423	3.4025	3533		3.4025	4105	3.4025	5393		3.4025	5057	3.4025	7231		3.4025	2275	3.4025	3207		3.4025	967	3.4025	1281
					3.405	729	3.405	1063		3.405	4484	3.3975	7352		3.405	2301	3.405	3647		3.405	4135	3.405	5482		3.405	5063	3.405	7258		3.405	2324	3.405	3210		3.405	984	3.405	1290
					3.4075	749	3.4075	1023		3.4075	4594	3.4	7358		3.4075	2345	3.4075	3567		3.4075	4214	3.4075	5423		3.4075	5041	3.4075	7336		3.4075	2346	3.4075	3199		3.4075	935	3.4075	1247
					3.41	750	3.41	1014		3.41	4637	3.4025	7231		3.41	2448	3.41	3450		3.41	4092	3.41	5506		3.41	5032	3.41	7264		3.41	2252	3.41	3200		3.41	911	3.41	1234
					3.4125	730	3.4125	1061		3.4125	4763	3.405	7258		3.4125	2365	3.4125	3523		3.4125	4189	3.4125	5511		3.4125	5141	3.4125	7207		3.4125	2287	3.4125	3253		3.4125	865	3.4125	1235
					3.415	781	3.415	945		3.415	4607	3.4075	7336		3.415	2430	3.415	3577		3.415	4101	3.415	5431		3.415	5008	3.415	7214		3.415	2214	3.415	3216		3.415	929	3.415	1296
					3.4175	705	3.4175	995		3.4175	4642	3.41	7264		3.4175	2447	3.4175	3571		3.4175	4130	3.4175	5513		3.4175	4950	3.4175	7286		3.4175	2398	3.4175	3231		3.4175	930	3.4175	1240
					3.42	723	3.42	1006		3.42	4700	3.4125	7207		3.42	2321	3.42	3541		3.42	4234	3.42	5357		3.42	5099	3.42	7282		3.42	2294	3.42	3227		3.42	918	3.42	1217
					3.4225	730	3.4225	950		3.4225	4630	3.415	7214		3.4225	2361	3.4225	3542		3.4225	4099	3.4225	5414		3.4225	5012	3.4225	7286		3.4225	2344	3.4225	3141		3.4225	925	3.4225	1154
					3.425	714	3.425	916		3.425	4667	3.4175	7286		3.425	2418	3.425	3612		3.425	4177	3.425	5253		3.425	5064	3.425	7219		3.425	2337	3.425	3038		3.425	883	3.425	1229
					3.4275	688	3.4275	970		3.4275	4547	3.42	7282		3.4275	2362	3.4275	3547		3.4275	4124	3.4275	5356		3.4275	5114	3.4275	7251		3.4275	2352	3.4275	3209		3.4275	933	3.4275	1251
					3.43	756	3.43	985		3.43	4673	3.4225	7286		3.43	2326	3.43	3592		3.43	4052	3.43	5429		3.43	5073	3.43	7191		3.43	2237	3.43	3221		3.43	867	3.43	1235
					3.4325	699	3.4325	967		3.4325	4545	3.425	7219		3.4325	2319	3.4325	3586		3.4325	4076	3.4325	5236		3.4325	5084	3.4325	7169		3.4325	2297	3.4325	3191		3.4325	873	3.4325	1257
					3.435	727	3.435	1023		3.435	4697	3.4275	7251		3.435	2399	3.435	3542		3.435	4102	3.435	5308		3.435	5026	3.435	7314		3.435	2193	3.435	3184		3.435	848	3.435	1295
					3.4375	763	3.4375	1006		3.4375	4685	3.43	7191		3.4375	2378	3.4375	3504		3.4375	4175	3.4375	5322		3.4375	5060	3.4375	7013		3.4375	2293	3.4375	3323		3.4375	906	3.4375	1282
					3.44	765	3.44	980		3.44	4555	3.4325	7169		3.44	2340	3.44	3541		3.44	4032	3.44	5401		3.44	5037	3.44	7104		3.44	2218	3.44	3115		3.44	920	3.44	1238
					3.4425	657	3.4425	969		3.4425	4558	3.435	7314		3.4425	2289	3.4425	3671		3.4425	4119	3.4425	5350		3.4425	4799	3.4425	7066		3.4425	2306	3.4425	3077		3.4425	872	3.4425	1250
					3.445	736	3.445	1017		3.445	4627	3.4375	7013		3.445	2335	3.445	3532		3.445	4086	3.445	5444		3.445	5066	3.445	7194		3.445	2190	3.445	3061		3.445	879	3.445	1250
					3.4475	740	3.4475	1011		3.4475	4496	3.44	7104		3.4475	2330	3.4475	3598		3.4475	3987	3.4475	5398		3.4475	4985	3.4475	7245		3.4475	2371	3.4475	3144		3.4475	922	3.4475	1221
					3.45	715	3.45	1008		3.45	4593	3.4425	7066		3.45	2428	3.45	3507		3.45	4081	3.45	5193		3.45	4978	3.45	7101		3.45	2289	3.45	3078		3.45	885	3.45	1276
					3.4525	701	3.4525	988		3.4525	4604	3.445	7194		3.4525	2394	3.4525	3551		3.4525	4154	3.4525	5307		3.4525	4995	3.4525	7105		3.4525	2276	3.4525	3119		3.4525	929	3.4525	1263
					3.455	715	3.455	988		3.455	4628	3.4475	7245		3.455	2465	3.455	3632		3.455	4108	3.455	5150		3.455	5047	3.455	7239		3.455	2195	3.455	3073		3.455	851	3.455	1268
					3.4575	747	3.4575	951		3.4575	4525	3.45	7101		3.4575	2308	3.4575	3596		3.4575	4019	3.4575	5126		3.4575	4943	3.4575	7103		3.4575	2289	3.4575	3115		3.4575	821	3.4575	1253
					3.46	721	3.46	969		3.46	4514	3.4525	7105		3.46	2385	3.46	3502		3.46	4039	3.46	5307		3.46	5061	3.46	6925		3.46	2272	3.46	3061		3.46	887	3.46	1198
					3.4625	685	3.4625	1014		3.4625	4569	3.455	7239		3.4625	2343	3.4625	3565		3.4625	4042	3.4625	5353		3.4625	5056	3.4625	7027		3.4625	2216	3.4625	3084		3.4625	849	3.4625	1218
					3.465	679	3.465	995		3.465	4576	3.4575	7103		3.465	2301	3.465	3498		3.465	3950	3.465	5300		3.465	4991	3.465	7227		3.465	2174	3.465	3096		3.465	886	3.465	1255
					3.4675	702	3.4675	955		3.4675	4529	3.46	6925		3.4675	2390	3.4675	3444		3.4675	4105	3.4675	5286		3.4675	5067	3.4675	7093		3.4675	2279	3.4675	3173		3.4675	882	3.4675	1176
					3.47	695	3.47	1000		3.47	4618	3.4625	7027		3.47	2347	3.47	3562		3.47	4098	3.47	5178		3.47	4863	3.47	6995		3.47	2281	3.47	3110		3.47	877	3.47	1177
					3.4725	649	3.4725	976		3.4725	4545	3.465	7227		3.4725	2230	3.4725	3520		3.4725	4106	3.4725	5128		3.4725	4802	3.4725	6964		3.4725	2201	3.4725	3164		3.4725	888	3.4725	1254
					3.475	717	3.475	987		3.475	4522	3.4675	7093		3.475	2374	3.475	3476		3.475	3908	3.475	5226		3.475	4943	3.475	7091		3.475	2250	3.475	3066		3.475	896	3.475	1188
					3.4775	713	3.4775	953		3.4775	4650	3.47	6995		3.4775	2298	3.4775	3504		3.4775	4030	3.4775	5234		3.4775	5068	3.4775	7131		3.4775	2262	3.4775	3114		3.4775	882	3.4775	1235
					3.48	721	3.48	911		3.48	4672	3.4725	6964		3.48	2315	3.48	3566		3.48	4041	3.48	5138		3.48	4842	3.48	7143		3.48	2153	3.48	3185		3.48	900	3.48	1167
					3.4825	703	3.4825	936		3.4825	4433	3.475	7091		3.4825	2267	3.4825	3543		3.4825	3991	3.4825	5183		3.4825	4973	3.4825	7103		3.4825	2239	3.4825	3084		3.4825	949	3.4825	1133
					3.485	672	3.485	893		3.485	4594	3.4775	7131		3.485	2156	3.485	3444		3.485	3930	3.485	5293		3.485	4894	3.485	7055		3.485	2231	3.485	3107		3.485	872	3.485	1201
					3.4875	740	3.4875	943		3.4875	4541	3.48	7143		3.4875	2226	3.4875	3364		3.4875	4086	3.4875	5226		3.4875	5098	3.4875	6841		3.4875	2216	3.4875	3151		3.4875	892	3.4875	1217
					3.49	686	3.49	986		3.49	4578	3.4825	7103		3.49	2402	3.49	3422		3.49	3866	3.49	5189		3.49	4850	3.49	7144		3.49	2192	3.49	3064		3.49	845	3.49	1134
					3.4925	729	3.4925	968		3.4925	4476	3.485	7055		3.4925	2319	3.4925	3525		3.4925	3967	3.4925	5217		3.4925	4839	3.4925	6946		3.4925	2246	3.4925	3149		3.4925	861	3.4925	1187
					3.495	644	3.495	997		3.495	4566	3.4875	6841		3.495	2306	3.495	3565		3.495	4055	3.495	5233		3.495	5027	3.495	6928		3.495	2171	3.495	3104		3.495	804	3.495	1217
					3.4975	702	3.4975	987		3.4975	4399	3.49	7144		3.4975	2296	3.4975	3461		3.4975	4012	3.4975	5051		3.4975	5000	3.4975	7002		3.4975	2184	3.4975	3036		3.4975	864	3.4975	1226
					3.5	649	3.5	956		3.5	4392	3.4925	6946		3.5	2268	3.5	3499		3.5	4006	3.5	5011		3.5	4928	3.5	7087		3.5	2197	3.5	2989		3.5	885	3.5	1265
					3.5025	704	3.5025	938		3.5025	4444	3.495	6928		3.5025	2190	3.5025	3456		3.5025	3974	3.5025	5224		3.5025	4994	3.5025	7000		3.5025	2238	3.5025	3005		3.5025	874	3.5025	1139
					3.505	701	3.505	964		3.505	4443	3.4975	7002		3.505	2273	3.505	3401		3.505	3949	3.505	5225		3.505	4910	3.505	6945		3.505	2209	3.505	2969		3.505	842	3.505	1160
					3.5075	688	3.5075	970		3.5075	4472	3.5	7087		3.5075	2327	3.5075	3476		3.5075	4017	3.5075	5180		3.5075	4985	3.5075	6992		3.5075	2113	3.5075	3026		3.5075	785	3.5075	1224
					3.51	681	3.51	951		3.51	4490	3.5025	7000		3.51	2259	3.51	3496		3.51	3951	3.51	5119		3.51	4843	3.51	6828		3.51	2254	3.51	3158		3.51	908	3.51	1173
					3.5125	710	3.5125	991		3.5125	4421	3.505	6945		3.5125	2281	3.5125	3359		3.5125	3983	3.5125	5242		3.5125	4931	3.5125	7046		3.5125	2105	3.5125	3039		3.5125	879	3.5125	1123
					3.515	625	3.515	888		3.515	4389	3.5075	6992		3.515	2446	3.515	3568		3.515	3873	3.515	5095		3.515	4839	3.515	7111		3.515	2163	3.515	3106		3.515	902	3.515	1203
					3.5175	634	3.5175	960		3.5175	4496	3.51	6828		3.5175	2366	3.5175	3447		3.5175	3923	3.5175	5201		3.5175	4919	3.5175	6912		3.5175	2234	3.5175	3055		3.5175	903	3.5175	1204
					3.52	685	3.52	973		3.52	4427	3.5125	7046		3.52	2296	3.52	3421		3.52	4000	3.52	5174		3.52	4728	3.52	6946		3.52	2248	3.52	3000		3.52	815	3.52	1189
					3.5225	652	3.5225	972		3.5225	4401	3.515	7111		3.5225	2227	3.5225	3424		3.5225	4130	3.5225	5135		3.5225	4823	3.5225	6959		3.5225	2135	3.5225	3012		3.5225	892	3.5225	1213
					3.525	695	3.525	883		3.525	4386	3.5175	6912		3.525	2219	3.525	3396		3.525	4017	3.525	5096		3.525	4921	3.525	6870		3.525	2147	3.525	2968		3.525	851	3.525	1138
					3.5275	690	3.5275	915		3.5275	4418	3.52	6946		3.5275	2321	3.5275	3322		3.5275	4073	3.5275	5101		3.5275	4822	3.5275	6858		3.5275	2097	3.5275	2958		3.5275	901	3.5275	1222
					3.53	651	3.53	934		3.53	4323	3.5225	6959		3.53	2170	3.53	3392		3.53	3920	3.53	5070		3.53	4839	3.53	6765		3.53	2172	3.53	2989		3.53	861	3.53	1158
					3.5325	681	3.5325	918		3.5325	4351	3.525	6870		3.5325	2312	3.5325	3435		3.5325	3892	3.5325	5139		3.5325	4709	3.5325	7020		3.5325	2138	3.5325	3069		3.5325	847	3.5325	1207
					3.535	703	3.535	915		3.535	4419	3.5275	6858		3.535	2232	3.535	3380		3.535	4120	3.535	4927		3.535	4795	3.535	6842		3.535	2158	3.535	3077		3.535	831	3.535	1284
					3.5375	723	3.5375	893		3.5375	4490	3.53	6765		3.5375	2282	3.5375	3337		3.5375	3934	3.5375	5059		3.5375	4860	3.5375	6939		3.5375	2238	3.5375	3036		3.5375	856	3.5375	1162
					3.54	658	3.54	927		3.54	4367	3.5325	7020		3.54	2239	3.54	3538		3.54	3869	3.54	5103		3.54	4943	3.54	6942		3.54	2184	3.54	2949		3.54	882	3.54	1145
					3.5425	681	3.5425	893		3.5425	4405	3.535	6842		3.5425	2178	3.5425	3603		3.5425	3973	3.5425	5024		3.5425	4837	3.5425	6832		3.5425	2210	3.5425	2993		3.5425	909	3.5425	1189
					3.545	655	3.545	972		3.545	4452	3.5375	6939		3.545	2272	3.545	3433		3.545	3868	3.545	5001		3.545	4835	3.545	6868		3.545	2109	3.545	2988		3.545	781	3.545	1176
					3.5475	673	3.5475	879		3.5475	4379	3.54	6942		3.5475	2254	3.5475	3333		3.5475	3949	3.5475	5017		3.5475	4791	3.5475	6900		3.5475	2160	3.5475	3156		3.5475	810	3.5475	1150
					3.55	661	3.55	971		3.55	4390	3.5425	6832		3.55	2391	3.55	3223		3.55	3969	3.55	5134		3.55	4784	3.55	6835		3.55	2138	3.55	3043		3.55	867	3.55	1165
					3.5525	654	3.5525	959		3.5525	4411	3.545	6868		3.5525	2214	3.5525	3284		3.5525	4009	3.5525	5134		3.5525	4754	3.5525	6796		3.5525	2118	3.5525	2959		3.5525	868	3.5525	1149
					3.555	678	3.555	894		3.555	4327	3.5475	6900		3.555	2304	3.555	3367		3.555	3893	3.555	5013		3.555	4849	3.555	6808		3.555	2214	3.555	3122		3.555	838	3.555	1157
					3.5575	707	3.5575	889		3.5575	4267	3.55	6835		3.5575	2266	3.5575	3381		3.5575	3894	3.5575	5255		3.5575	4580	3.5575	6900		3.5575	2101	3.5575	2892		3.5575	906	3.5575	1180
					3.56	692	3.56	979		3.56	4351	3.5525	6796		3.56	2257	3.56	3401		3.56	4051	3.56	5022		3.56	4727	3.56	6726		3.56	2063	3.56	2935		3.56	816	3.56	1183
					3.5625	675	3.5625	988		3.5625	4412	3.555	6808		3.5625	2260	3.5625	3489		3.5625	3765	3.5625	5234		3.5625	4692	3.5625	6791		3.5625	2217	3.5625	2923		3.5625	876	3.5625	1230
					3.565	639	3.565	913		3.565	4425	3.5575	6900		3.565	2171	3.565	3399		3.565	3886	3.565	5045		3.565	4726	3.565	6869		3.565	2180	3.565	2975		3.565	869	3.565	1118
					3.5675	588	3.5675	902		3.5675	4299	3.56	6726		3.5675	2217	3.5675	3392		3.5675	3939	3.5675	5050		3.5675	4777	3.5675	6864		3.5675	2149	3.5675	3007		3.5675	897	3.5675	1119
					3.57	694	3.57	906		3.57	4189	3.5625	6791		3.57	2272	3.57	3390		3.57	3985	3.57	5067		3.57	4805	3.57	6713		3.57	2142	3.57	2977		3.57	856	3.57	1216
					3.5725	629	3.5725	916		3.5725	4307	3.565	6869		3.5725	2210	3.5725	3259		3.5725	3921	3.5725	5145		3.5725	4636	3.5725	6784		3.5725	2163	3.5725	2955		3.5725	796	3.5725	1136
					3.575	651	3.575	910		3.575	4274	3.5675	6864		3.575	2214	3.575	3299		3.575	3923	3.575	4948		3.575	4769	3.575	6752		3.575	2046	3.575	2963		3.575	818	3.575	1137
					3.5775	686	3.5775	922		3.5775	4319	3.57	6713		3.5775	2135	3.5775	3378		3.5775	3860	3.5775	5041		3.5775	4849	3.5775	6759		3.5775	2181	3.5775	2959		3.5775	818	3.5775	1165
					3.58	666	3.58	886		3.58	4279	3.5725	6784		3.58	2222	3.58	3356		3.58	3881	3.58	4969		3.58	4656	3.58	6690		3.58	2143	3.58	2973		3.58	799	3.58	1107
					3.5825	655	3.5825	902		3.5825	4360	3.575	6752		3.5825	2168	3.5825	3346		3.5825	3910	3.5825	4998		3.5825	4677	3.5825	6741		3.5825	2166	3.5825	2968		3.5825	848	3.5825	1169
					3.585	616	3.585	968		3.585	4275	3.5775	6759		3.585	2207	3.585	3334		3.585	3775	3.585	5086		3.585	4782	3.585	6655		3.585	2111	3.585	2996		3.585	837	3.585	1136
					3.5875	643	3.5875	850		3.5875	4382	3.58	6690		3.5875	2301	3.5875	3315		3.5875	3900	3.5875	5123		3.5875	4628	3.5875	6642		3.5875	2088	3.5875	3038		3.5875	847	3.5875	1164
					3.59	674	3.59	886		3.59	4212	3.5825	6741		3.59	2233	3.59	3373		3.59	3865	3.59	4931		3.59	4632	3.59	6756		3.59	2130	3.59	2948		3.59	866	3.59	1114
					3.5925	680	3.5925	938		3.5925	4194	3.585	6655		3.5925	2203	3.5925	3278		3.5925	3766	3.5925	4963		3.5925	4783	3.5925	6617		3.5925	2064	3.5925	3097		3.5925	856	3.5925	1110
					3.595	604	3.595	899		3.595	4457	3.5875	6642		3.595	2211	3.595	3301		3.595	3902	3.595	5052		3.595	4694	3.595	6669		3.595	2145	3.595	3044		3.595	829	3.595	1054
					3.5975	598	3.5975	909		3.5975	4362	3.59	6756		3.5975	2200	3.5975	3389		3.5975	3925	3.5975	4831		3.5975	4624	3.5975	6934		3.5975	2058	3.5975	2923		3.5975	818	3.5975	1136
					3.6	626	3.6	903		3.6	4242	3.5925	6617		3.6	2172	3.6	3293		3.6	3928	3.6	4897		3.6	4696	3.6	6821		3.6	2067	3.6	2912		3.6	846	3.6	1148
					3.6025	630	3.6025	880		3.6025	4182	3.595	6669		3.6025	2267	3.6025	3224		3.6025	3828	3.6025	4998		3.6025	4682	3.6025	6639		3.6025	2141	3.6025	2875		3.6025	809	3.6025	1234
					3.605	618	3.605	885		3.605	4398	3.5975	6934		3.605	2205	3.605	3285		3.605	3744	3.605	4953		3.605	4609	3.605	6630		3.605	2053	3.605	2983		3.605	834	3.605	1151
					3.6075	653	3.6075	891		3.6075	4126	3.6	6821		3.6075	2194	3.6075	3323		3.6075	3882	3.6075	4915		3.6075	4578	3.6075	6563		3.6075	2141	3.6075	2828		3.6075	800	3.6075	1096
					3.61	673	3.61	876		3.61	4215	3.6025	6639		3.61	2230	3.61	3243		3.61	3897	3.61	4987		3.61	4808	3.61	6708		3.61	2186	3.61	2909		3.61	867	3.61	1143
					3.6125	657	3.6125	905		3.6125	4433	3.605	6630		3.6125	2121	3.6125	3317		3.6125	3878	3.6125	4932		3.6125	4690	3.6125	6735		3.6125	2127	3.6125	2929		3.6125	832	3.6125	1203
					3.615	578	3.615	891		3.615	4382	3.6075	6563		3.615	2159	3.615	3286		3.615	3875	3.615	4974		3.615	4707	3.615	6689		3.615	2138	3.615	2920		3.615	827	3.615	1085
					3.6175	654	3.6175	898		3.6175	4226	3.61	6708		3.6175	2101	3.6175	3286		3.6175	3755	3.6175	4975		3.6175	4681	3.6175	6707		3.6175	2027	3.6175	2954		3.6175	822	3.6175	1132
					3.62	615	3.62	904		3.62	4423	3.6125	6735		3.62	2196	3.62	3256		3.62	3834	3.62	4942		3.62	4641	3.62	6550		3.62	2081	3.62	2929		3.62	865	3.62	1139
					3.6225	630	3.6225	892		3.6225	4113	3.615	6689		3.6225	2253	3.6225	3405		3.6225	3816	3.6225	4966		3.6225	4578	3.6225	6781		3.6225	2062	3.6225	2831		3.6225	887	3.6225	1167
					3.625	643	3.625	850		3.625	4198	3.6175	6707		3.625	2188	3.625	3320		3.625	3794	3.625	5033		3.625	4557	3.625	6620		3.625	2083	3.625	2859		3.625	769	3.625	1092
					3.6275	637	3.6275	875		3.6275	4121	3.62	6550		3.6275	2155	3.6275	3263		3.6275	3756	3.6275	4951		3.6275	4657	3.6275	6693		3.6275	2064	3.6275	2831		3.6275	859	3.6275	1125
					3.63	631	3.63	944		3.63	4127	3.6225	6781		3.63	2175	3.63	3419		3.63	3835	3.63	4874		3.63	4692	3.63	6783		3.63	2051	3.63	2898		3.63	830	3.63	1106
					3.6325	672	3.6325	850		3.6325	4250	3.625	6620		3.6325	2152	3.6325	3278		3.6325	3722	3.6325	4935		3.6325	4693	3.6325	6453		3.6325	2028	3.6325	2891		3.6325	843	3.6325	1110
					3.635	668	3.635	921		3.635	4146	3.6275	6693		3.635	2139	3.635	3321		3.635	3856	3.635	4881		3.635	4636	3.635	6622		3.635	2063	3.635	2843		3.635	808	3.635	1157
					3.6375	652	3.6375	889		3.6375	4154	3.63	6783		3.6375	2174	3.6375	3225		3.6375	3840	3.6375	4904		3.6375	4569	3.6375	6630		3.6375	2112	3.6375	2845		3.6375	783	3.6375	1127
					3.64	660	3.64	845		3.64	4121	3.6325	6453		3.64	2096	3.64	3097		3.64	3799	3.64	5013		3.64	4576	3.64	6587		3.64	1998	3.64	2904		3.64	800	3.64	1086
					3.6425	608	3.6425	863		3.6425	4278	3.635	6622		3.6425	2121	3.6425	3321		3.6425	3824	3.6425	5008		3.6425	4669	3.6425	6594		3.6425	2122	3.6425	2989		3.6425	833	3.6425	1103
					3.645	670	3.645	934		3.645	4187	3.6375	6630		3.645	2139	3.645	3286		3.645	3892	3.645	4936		3.645	4648	3.645	6654		3.645	2057	3.645	2806		3.645	820	3.645	1147
					3.6475	638	3.6475	841		3.6475	4162	3.64	6587		3.6475	2126	3.6475	3298		3.6475	3716	3.6475	4902		3.6475	4689	3.6475	6548		3.6475	2140	3.6475	2895		3.6475	822	3.6475	1143
					3.65	662	3.65	889		3.65	4083	3.6425	6594		3.65	2066	3.65	3266		3.65	3700	3.65	4872		3.65	4654	3.65	6692		3.65	2088	3.65	2850		3.65	810	3.65	1126
					3.6525	605	3.6525	902		3.6525	4149	3.645	6654		3.6525	2146	3.6525	3204		3.6525	3759	3.6525	4838		3.6525	4613	3.6525	6624		3.6525	2178	3.6525	2840		3.6525	797	3.6525	1100
					3.655	622	3.655	878		3.655	4290	3.6475	6548		3.655	2079	3.655	3252		3.655	3838	3.655	4910		3.655	4722	3.655	6467		3.655	2131	3.655	2944		3.655	849	3.655	1007
					3.6575	637	3.6575	844		3.6575	4073	3.65	6692		3.6575	2062	3.6575	3421		3.6575	3758	3.6575	4941		3.6575	4568	3.6575	6485		3.6575	2045	3.6575	2783		3.6575	796	3.6575	1130
					3.66	612	3.66	853		3.66	4135	3.6525	6624		3.66	2158	3.66	3233		3.66	3819	3.66	4786		3.66	4573	3.66	6543		3.66	2147	3.66	2738		3.66	831	3.66	1116
					3.6625	637	3.6625	886		3.6625	4207	3.655	6467		3.6625	2203	3.6625	3210		3.6625	3874	3.6625	4966		3.6625	4536	3.6625	6424		3.6625	2010	3.6625	2861		3.6625	856	3.6625	1167
					3.665	629	3.665	909		3.665	4149	3.6575	6485		3.665	2193	3.665	3201		3.665	3811	3.665	4821		3.665	4645	3.665	6421		3.665	2008	3.665	2961		3.665	731	3.665	1077
					3.6675	610	3.6675	899		3.6675	4190	3.66	6543		3.6675	2238	3.6675	3254		3.6675	3732	3.6675	4822		3.6675	4553	3.6675	6527		3.6675	2096	3.6675	2940		3.6675	783	3.6675	1184
					3.67	666	3.67	902		3.67	4103	3.6625	6424		3.67	2065	3.67	3184		3.67	3766	3.67	4735		3.67	4635	3.67	6433		3.67	2100	3.67	2829		3.67	762	3.67	1123
					3.6725	620	3.6725	862		3.6725	4122	3.665	6421		3.6725	2151	3.6725	3191		3.6725	3795	3.6725	4760		3.6725	4533	3.6725	6516		3.6725	2109	3.6725	2873		3.6725	790	3.6725	1042
					3.675	623	3.675	857		3.675	4058	3.6675	6527		3.675	2038	3.675	3220		3.675	3717	3.675	4872		3.675	4702	3.675	6478		3.675	2115	3.675	2801		3.675	767	3.675	1126
					3.6775	625	3.6775	850		3.6775	4150	3.67	6433		3.6775	2113	3.6775	3200		3.6775	3726	3.6775	4732		3.6775	4493	3.6775	6600		3.6775	1999	3.6775	2818		3.6775	823	3.6775	1025
					3.68	627	3.68	851		3.68	4214	3.6725	6516		3.68	2077	3.68	3171		3.68	3687	3.68	4740		3.68	4525	3.68	6465		3.68	2053	3.68	2895		3.68	856	3.68	1129
					3.6825	605	3.6825	882		3.6825	4084	3.675	6478		3.6825	2138	3.6825	3219		3.6825	3679	3.6825	4748		3.6825	4420	3.6825	6456		3.6825	2085	3.6825	2861		3.6825	819	3.6825	1098
					3.685	575	3.685	843		3.685	4114	3.6775	6600		3.685	2157	3.685	3166		3.685	3741	3.685	4823		3.685	4393	3.685	6580		3.685	2022	3.685	2811		3.685	799	3.685	1087
					3.6875	585	3.6875	853		3.6875	4091	3.68	6465		3.6875	2240	3.6875	3273		3.6875	3733	3.6875	4714		3.6875	4508	3.6875	6447		3.6875	1997	3.6875	2831		3.6875	806	3.6875	1066
					3.69	659	3.69	872		3.69	4132	3.6825	6456		3.69	2222	3.69	3174		3.69	3622	3.69	4632		3.69	4402	3.69	6389		3.69	2088	3.69	2783		3.69	812	3.69	1090
					3.6925	589	3.6925	872		3.6925	4127	3.685	6580		3.6925	2174	3.6925	3205		3.6925	3759	3.6925	4835		3.6925	4584	3.6925	6650		3.6925	2004	3.6925	2846		3.6925	805	3.6925	1094
					3.695	673	3.695	880		3.695	3888	3.6875	6447		3.695	2138	3.695	3238		3.695	3764	3.695	4826		3.695	4617	3.695	6352		3.695	2107	3.695	2732		3.695	776	3.695	1122
					3.6975	646	3.6975	893		3.6975	4125	3.69	6389		3.6975	2109	3.6975	3145		3.6975	3590	3.6975	4779		3.6975	4540	3.6975	6370		3.6975	2013	3.6975	2874		3.6975	840	3.6975	1073
					3.7	638	3.7	845		3.7	4171	3.6925	6650		3.7	2098	3.7	3150		3.7	3790	3.7	4797		3.7	4549	3.7	6572		3.7	1927	3.7	2775		3.7	803	3.7	1096
					3.7025	623	3.7025	844		3.7025	4087	3.695	6352		3.7025	2053	3.7025	3200		3.7025	3716	3.7025	4844		3.7025	4602	3.7025	6347		3.7025	1953	3.7025	2878		3.7025	779	3.7025	1051
					3.705	605	3.705	808		3.705	3989	3.6975	6370		3.705	2129	3.705	3123		3.705	3747	3.705	4676		3.705	4661	3.705	6386		3.705	2036	3.705	2826		3.705	773	3.705	1073
					3.7075	619	3.7075	819		3.7075	4204	3.7	6572		3.7075	2187	3.7075	3149		3.7075	3671	3.7075	4676		3.7075	4588	3.7075	6353		3.7075	1931	3.7075	2734		3.7075	755	3.7075	1024
					3.71	674	3.71	820		3.71	4020	3.7025	6347		3.71	2023	3.71	3192		3.71	3600	3.71	4771		3.71	4669	3.71	6527		3.71	2016	3.71	2760		3.71	793	3.71	1081
					3.7125	573	3.7125	828		3.7125	4091	3.705	6386		3.7125	2133	3.7125	3225		3.7125	3684	3.7125	4642		3.7125	4525	3.7125	6360		3.7125	2031	3.7125	2840		3.7125	755	3.7125	1074
					3.715	630	3.715	858		3.715	4059	3.7075	6353		3.715	2075	3.715	3172		3.715	3668	3.715	4700		3.715	4554	3.715	6301		3.715	1972	3.715	2899		3.715	760	3.715	1117
					3.7175	574	3.7175	850		3.7175	4104	3.71	6527		3.7175	2186	3.7175	3090		3.7175	3642	3.7175	4659		3.7175	4388	3.7175	6285		3.7175	2011	3.7175	2764		3.7175	806	3.7175	1133
					3.72	644	3.72	837		3.72	3966	3.7125	6360		3.72	2121	3.72	3029		3.72	3736	3.72	4863		3.72	4595	3.72	6347		3.72	2008	3.72	2762		3.72	766	3.72	1032
					3.7225	617	3.7225	832		3.7225	4055	3.715	6301		3.7225	2107	3.7225	3136		3.7225	3733	3.7225	4719		3.7225	4446	3.7225	6384		3.7225	2061	3.7225	2758		3.7225	828	3.7225	1066
					3.725	585	3.725	891		3.725	3951	3.7175	6285		3.725	2086	3.725	3196		3.725	3784	3.725	4810		3.725	4395	3.725	6490		3.725	2070	3.725	2967		3.725	771	3.725	1112
					3.7275	617	3.7275	854		3.7275	4013	3.72	6347		3.7275	2060	3.7275	3159		3.7275	3580	3.7275	4804		3.7275	4419	3.7275	6342		3.7275	2102	3.7275	2857		3.7275	855	3.7275	993
					3.73	585	3.73	794		3.73	4047	3.7225	6384		3.73	2133	3.73	3077		3.73	3754	3.73	4773		3.73	4344	3.73	6505		3.73	1949	3.73	2706		3.73	770	3.73	1080
					3.7325	587	3.7325	813		3.7325	3935	3.725	6490		3.7325	2058	3.7325	3110		3.7325	3707	3.7325	4723		3.7325	4390	3.7325	6520		3.7325	2006	3.7325	2710		3.7325	801	3.7325	1045
					3.735	601	3.735	777		3.735	3894	3.7275	6342		3.735	2046	3.735	3120		3.735	3704	3.735	4656		3.735	4625	3.735	6347		3.735	1986	3.735	2804		3.735	757	3.735	1148
					3.7375	589	3.7375	820		3.7375	4001	3.73	6505		3.7375	2085	3.7375	3122		3.7375	3671	3.7375	4494		3.7375	4329	3.7375	6365		3.7375	2020	3.7375	2727		3.7375	788	3.7375	1130
					3.74	570	3.74	816		3.74	4002	3.7325	6520		3.74	2219	3.74	3103		3.74	3608	3.74	4685		3.74	4520	3.74	6392		3.74	1917	3.74	2850		3.74	817	3.74	1074
					3.7425	623	3.7425	843		3.7425	4051	3.735	6347		3.7425	2125	3.7425	3055		3.7425	3562	3.7425	4585		3.7425	4581	3.7425	6534		3.7425	1876	3.7425	2794		3.7425	810	3.7425	1051
					3.745	650	3.745	836		3.745	4023	3.7375	6365		3.745	2057	3.745	3183		3.745	3647	3.745	4602		3.745	4423	3.745	6366		3.745	2044	3.745	2717		3.745	769	3.745	1016
					3.7475	678	3.7475	830		3.7475	4053	3.74	6392		3.7475	2080	3.7475	3206		3.7475	3631	3.7475	4663		3.7475	4401	3.7475	6426		3.7475	1976	3.7475	2755		3.7475	809	3.7475	1080
					3.75	580	3.75	848		3.75	4019	3.7425	6534		3.75	2098	3.75	3217		3.75	3595	3.75	4733		3.75	4521	3.75	6326		3.75	1927	3.75	2837		3.75	817	3.75	1052
					3.7525	550	3.7525	813		3.7525	3939	3.745	6366		3.7525	2069	3.7525	3016		3.7525	3723	3.7525	4680		3.7525	4356	3.7525	6332		3.7525	1966	3.7525	2638		3.7525	781	3.7525	1050
					3.755	625	3.755	829		3.755	4013	3.7475	6426		3.755	2115	3.755	3070		3.755	3564	3.755	4731		3.755	4604	3.755	6364		3.755	1890	3.755	2705		3.755	734	3.755	1118
					3.7575	619	3.7575	803		3.7575	3936	3.75	6326		3.7575	2120	3.7575	3161		3.7575	3626	3.7575	4696		3.7575	4407	3.7575	6202		3.7575	1970	3.7575	2748		3.7575	769	3.7575	1082
					3.76	611	3.76	816		3.76	3997	3.7525	6332		3.76	2071	3.76	3050		3.76	3686	3.76	4638		3.76	4415	3.76	6403		3.76	1925	3.76	2722		3.76	781	3.76	1042
					3.7625	581	3.7625	834		3.7625	4097	3.755	6364		3.7625	2035	3.7625	3155		3.7625	3627	3.7625	4666		3.7625	4380	3.7625	6173		3.7625	1899	3.7625	2782		3.7625	757	3.7625	1011
					3.765	643	3.765	833		3.765	3977	3.7575	6202		3.765	2069	3.765	3092		3.765	3609	3.765	4718		3.765	4439	3.765	6272		3.765	1977	3.765	2714		3.765	771	3.765	1026
					3.7675	568	3.7675	809		3.7675	3993	3.76	6403		3.7675	2023	3.7675	3146		3.7675	3579	3.7675	4586		3.7675	4317	3.7675	6194		3.7675	1952	3.7675	2692		3.7675	771	3.7675	1047
					3.77	623	3.77	815		3.77	4034	3.7625	6173		3.77	2051	3.77	3083		3.77	3561	3.77	4578		3.77	4366	3.77	6330		3.77	1930	3.77	2695		3.77	784	3.77	1045
					3.7725	580	3.7725	833		3.7725	3966	3.765	6272		3.7725	2103	3.7725	3128		3.7725	3731	3.7725	4533		3.7725	4414	3.7725	6217		3.7725	1918	3.7725	2779		3.7725	786	3.7725	999
					3.775	601	3.775	799		3.775	4010	3.7675	6194		3.775	2023	3.775	3054		3.775	3577	3.775	4665		3.775	4350	3.775	6235		3.775	1955	3.775	2779		3.775	762	3.775	1046
					3.7775	601	3.7775	845		3.7775	4041	3.77	6330		3.7775	2051	3.7775	3085		3.7775	3568	3.7775	4574		3.7775	4456	3.7775	6192		3.7775	1909	3.7775	2756		3.7775	757	3.7775	1053
					3.78	594	3.78	835		3.78	3779	3.7725	6217		3.78	2003	3.78	3219		3.78	3559	3.78	4588		3.78	4486	3.78	6254		3.78	1885	3.78	2694		3.78	780	3.78	1039
					3.7825	558	3.7825	840		3.7825	3885	3.775	6235		3.7825	2071	3.7825	3025		3.7825	3504	3.7825	4622		3.7825	4297	3.7825	6266		3.7825	1967	3.7825	2705		3.7825	799	3.7825	1045
					3.785	604	3.785	895		3.785	3900	3.7775	6192		3.785	2018	3.785	3075		3.785	3592	3.785	4554		3.785	4429	3.785	6390		3.785	1827	3.785	2712		3.785	812	3.785	1029
					3.7875	569	3.7875	787		3.7875	4142	3.78	6254		3.7875	2046	3.7875	3047		3.7875	3529	3.7875	4704		3.7875	4261	3.7875	6298		3.7875	2008	3.7875	2742		3.7875	766	3.7875	975
					3.79	586	3.79	835		3.79	3933	3.7825	6266		3.79	2015	3.79	3085		3.79	3562	3.79	4623		3.79	4384	3.79	6197		3.79	1965	3.79	2646		3.79	750	3.79	1043
					3.7925	599	3.7925	796		3.7925	3730	3.785	6390		3.7925	2033	3.7925	3084		3.7925	3453	3.7925	4583		3.7925	4373	3.7925	6279		3.7925	1912	3.7925	2677		3.7925	785	3.7925	966
					3.795	608	3.795	778		3.795	3898	3.7875	6298		3.795	2065	3.795	3038		3.795	3459	3.795	4602		3.795	4489	3.795	6167		3.795	2013	3.795	2585		3.795	719	3.795	1118
					3.7975	555	3.7975	832		3.7975	3856	3.79	6197		3.7975	2049	3.7975	3108		3.7975	3575	3.7975	4620		3.7975	4365	3.7975	6310		3.7975	1895	3.7975	2645		3.7975	727	3.7975	1004
					3.8	628	3.8	808		3.8	3887	3.7925	6279		3.8	2075	3.8	3021		3.8	3522	3.8	4672		3.8	4300	3.8	6195		3.8	1911	3.8	2762		3.8	786	3.8	978
					3.8025	631	3.8025	835		3.8025	3881	3.795	6167		3.8025	2018	3.8025	3019		3.8025	3556	3.8025	4427		3.8025	4434	3.8025	6195		3.8025	1933	3.8025	2688		3.8025	732	3.8025	1038
					3.805	581	3.805	829		3.805	3869	3.7975	6310		3.805	1950	3.805	3098		3.805	3587	3.805	4611		3.805	4307	3.805	6159		3.805	1954	3.805	2757		3.805	753	3.805	1042
					3.8075	583	3.8075	812		3.8075	3903	3.8	6195		3.8075	2122	3.8075	3010		3.8075	3498	3.8075	4515		3.8075	4331	3.8075	6136		3.8075	1940	3.8075	2659		3.8075	692	3.8075	1012
					3.81	562	3.81	800		3.81	3884	3.8025	6195		3.81	1986	3.81	3043		3.81	3403	3.81	4582		3.81	4345	3.81	6155		3.81	1938	3.81	2635		3.81	712	3.81	1074
					3.8125	601	3.8125	799		3.8125	3824	3.805	6159		3.8125	1984	3.8125	3069		3.8125	3601	3.8125	4518		3.8125	4231	3.8125	6026		3.8125	1876	3.8125	2658		3.8125	739	3.8125	1031
					3.815	561	3.815	793		3.815	3882	3.8075	6136		3.815	2049	3.815	3024		3.815	3703	3.815	4405		3.815	4321	3.815	6051		3.815	1885	3.815	2666		3.815	748	3.815	1058
					3.8175	591	3.8175	787		3.8175	3854	3.81	6155		3.8175	2068	3.8175	3036		3.8175	3564	3.8175	4477		3.8175	4183	3.8175	6090		3.8175	1881	3.8175	2703		3.8175	774	3.8175	996
					3.82	604	3.82	821		3.82	3884	3.8125	6026		3.82	2004	3.82	3026		3.82	3589	3.82	4522		3.82	4305	3.82	6105		3.82	1944	3.82	2636		3.82	732	3.82	1024
					3.8225	603	3.8225	808		3.8225	3868	3.815	6051		3.8225	1957	3.8225	3007		3.8225	3577	3.8225	4740		3.8225	4209	3.8225	5997		3.8225	1962	3.8225	2582		3.8225	770	3.8225	1002
					3.825	595	3.825	723		3.825	3915	3.8175	6090		3.825	1978	3.825	3056		3.825	3501	3.825	4557		3.825	4279	3.825	6184		3.825	1904	3.825	2691		3.825	765	3.825	1043
					3.8275	591	3.8275	840		3.8275	3881	3.82	6105		3.8275	1975	3.8275	3016		3.8275	3482	3.8275	4665		3.8275	4196	3.8275	6125		3.8275	1860	3.8275	2698		3.8275	763	3.8275	982
					3.83	581	3.83	818		3.83	3860	3.8225	5997		3.83	1932	3.83	3016		3.83	3633	3.83	4418		3.83	4176	3.83	6040		3.83	1919	3.83	2675		3.83	788	3.83	1045
					3.8325	578	3.8325	817		3.8325	3757	3.825	6184		3.8325	1971	3.8325	3050		3.8325	3584	3.8325	4523		3.8325	4301	3.8325	6149		3.8325	1895	3.8325	2644		3.8325	773	3.8325	1052
					3.835	593	3.835	818		3.835	3830	3.8275	6125		3.835	2036	3.835	2996		3.835	3551	3.835	4435		3.835	4291	3.835	5941		3.835	1925	3.835	2664		3.835	733	3.835	963
					3.8375	597	3.8375	786		3.8375	3881	3.83	6040		3.8375	2016	3.8375	3018		3.8375	3536	3.8375	4403		3.8375	4180	3.8375	6100		3.8375	1982	3.8375	2636		3.8375	722	3.8375	997
					3.84	529	3.84	784		3.84	3800	3.8325	6149		3.84	2053	3.84	2939		3.84	3560	3.84	4530		3.84	4198	3.84	6164		3.84	1900	3.84	2638		3.84	775	3.84	1010
					3.8425	630	3.8425	784		3.8425	3834	3.835	5941		3.8425	1969	3.8425	3124		3.8425	3495	3.8425	4408		3.8425	4381	3.8425	6209		3.8425	1928	3.8425	2737		3.8425	737	3.8425	963
					3.845	623	3.845	787		3.845	3851	3.8375	6100		3.845	1971	3.845	2982		3.845	3505	3.845	4566		3.845	4356	3.845	5979		3.845	1901	3.845	2642		3.845	774	3.845	1005
					3.8475	582	3.8475	775		3.8475	3710	3.84	6164		3.8475	1996	3.8475	3054		3.8475	3397	3.8475	4488		3.8475	4136	3.8475	6006		3.8475	1947	3.8475	2620		3.8475	713	3.8475	1007
					3.85	563	3.85	776		3.85	3790	3.8425	6209		3.85	2007	3.85	2980		3.85	3519	3.85	4473		3.85	4140	3.85	6080		3.85	1914	3.85	2677		3.85	752	3.85	996
					3.8525	584	3.8525	767		3.8525	3846	3.845	5979		3.8525	1992	3.8525	2951		3.8525	3531	3.8525	4337		3.8525	4369	3.8525	5907		3.8525	1848	3.8525	2673		3.8525	721	3.8525	989
					3.855	556	3.855	778		3.855	3901	3.8475	6006		3.855	1965	3.855	2919		3.855	3516	3.855	4524		3.855	4204	3.855	6053		3.855	1845	3.855	2586		3.855	694	3.855	981
					3.8575	554	3.8575	788		3.8575	3812	3.85	6080		3.8575	1927	3.8575	3071		3.8575	3354	3.8575	4471		3.8575	4172	3.8575	5981		3.8575	1833	3.8575	2615		3.8575	767	3.8575	998
					3.86	543	3.86	812		3.86	3802	3.8525	5907		3.86	1978	3.86	2972		3.86	3450	3.86	4469		3.86	4125	3.86	6020		3.86	1892	3.86	2642		3.86	734	3.86	1022
					3.8625	561	3.8625	776		3.8625	3886	3.855	6053		3.8625	2001	3.8625	3045		3.8625	3449	3.8625	4398		3.8625	4222	3.8625	6014		3.8625	1843	3.8625	2662		3.8625	748	3.8625	1011
					3.865	570	3.865	837		3.865	3751	3.8575	5981		3.865	1972	3.865	2911		3.865	3353	3.865	4441		3.865	4288	3.865	5957		3.865	1823	3.865	2708		3.865	715	3.865	1008
					3.8675	569	3.8675	736		3.8675	3875	3.86	6020		3.8675	1992	3.8675	2961		3.8675	3490	3.8675	4495		3.8675	4222	3.8675	6014		3.8675	1859	3.8675	2613		3.8675	662	3.8675	1024
					3.87	555	3.87	777		3.87	3741	3.8625	6014		3.87	1947	3.87	2937		3.87	3463	3.87	4491		3.87	4268	3.87	6041		3.87	1820	3.87	2616		3.87	704	3.87	1006
					3.8725	591	3.8725	761		3.8725	3737	3.865	5957		3.8725	1992	3.8725	2946		3.8725	3436	3.8725	4488		3.8725	4303	3.8725	5925		3.8725	1806	3.8725	2586		3.8725	690	3.8725	1019
					3.875	566	3.875	766		3.875	3766	3.8675	6014		3.875	2079	3.875	2949		3.875	3428	3.875	4450		3.875	4263	3.875	6128		3.875	1858	3.875	2709		3.875	736	3.875	947
					3.8775	603	3.8775	803		3.8775	3607	3.87	6041		3.8775	1891	3.8775	2904		3.8775	3470	3.8775	4413		3.8775	4321	3.8775	5941		3.8775	1851	3.8775	2563		3.8775	740	3.8775	985
					3.88	564	3.88	736		3.88	3767	3.8725	5925		3.88	1960	3.88	2930		3.88	3420	3.88	4472		3.88	4260	3.88	5845		3.88	1786	3.88	2665		3.88	729	3.88	985
					3.8825	587	3.8825	744		3.8825	3953	3.875	6128		3.8825	2022	3.8825	2986		3.8825	3370	3.8825	4484		3.8825	4016	3.8825	6028		3.8825	1819	3.8825	2536		3.8825	725	3.8825	1045
					3.885	605	3.885	796		3.885	3728	3.8775	5941		3.885	1913	3.885	2982		3.885	3434	3.885	4405		3.885	4268	3.885	5995		3.885	1889	3.885	2612		3.885	675	3.885	971
					3.8875	560	3.8875	818		3.8875	3834	3.88	5845		3.8875	1948	3.8875	2945		3.8875	3387	3.8875	4564		3.8875	4356	3.8875	5880		3.8875	1895	3.8875	2591		3.8875	670	3.8875	950
					3.89	611	3.89	755		3.89	3728	3.8825	6028		3.89	1966	3.89	2944		3.89	3456	3.89	4532		3.89	4349	3.89	5858		3.89	1869	3.89	2609		3.89	684	3.89	962
					3.8925	560	3.8925	732		3.8925	3778	3.885	5995		3.8925	1888	3.8925	2954		3.8925	3415	3.8925	4350		3.8925	4274	3.8925	5989		3.8925	1802	3.8925	2633		3.8925	747	3.8925	994
					3.895	568	3.895	772		3.895	3742	3.8875	5880		3.895	1866	3.895	2900		3.895	3523	3.895	4349		3.895	4202	3.895	5831		3.895	1888	3.895	2589		3.895	656	3.895	1030
					3.8975	559	3.8975	792		3.8975	3676	3.89	5858		3.8975	1980	3.8975	2964		3.8975	3347	3.8975	4472		3.8975	4247	3.8975	5987		3.8975	1835	3.8975	2553		3.8975	746	3.8975	1050
					3.9	567	3.9	764		3.9	3719	3.8925	5989		3.9	1938	3.9	2975		3.9	3516	3.9	4584		3.9	4278	3.9	5919		3.9	1894	3.9	2579		3.9	680	3.9	928
					3.9025	589	3.9025	785		3.9025	3764	3.895	5831		3.9025	1920	3.9025	2839		3.9025	3465	3.9025	4403		3.9025	4227	3.9025	5971		3.9025	1859	3.9025	2599		3.9025	739	3.9025	963
					3.905	540	3.905	790		3.905	3775	3.8975	5987		3.905	1843	3.905	2820		3.905	3525	3.905	4375		3.905	4155	3.905	5845		3.905	1906	3.905	2576		3.905	713	3.905	989
					3.9075	508	3.9075	751		3.9075	3678	3.9	5919		3.9075	1995	3.9075	2893		3.9075	3434	3.9075	4381		3.9075	4094	3.9075	5905		3.9075	1814	3.9075	2523		3.9075	688	3.9075	924
					3.91	571	3.91	754		3.91	3763	3.9025	5971		3.91	1957	3.91	2920		3.91	3434	3.91	4385		3.91	4034	3.91	5888		3.91	1879	3.91	2533		3.91	686	3.91	946
					3.9125	522	3.9125	792		3.9125	3704	3.905	5845		3.9125	2043	3.9125	2885		3.9125	3336	3.9125	4369		3.9125	4172	3.9125	5995		3.9125	1741	3.9125	2461		3.9125	752	3.9125	1012
					3.915	538	3.915	730		3.915	3672	3.9075	5905		3.915	1918	3.915	2926		3.915	3359	3.915	4416		3.915	4158	3.915	5830		3.915	1832	3.915	2566		3.915	807	3.915	989
					3.9175	569	3.9175	769		3.9175	3693	3.91	5888		3.9175	2034	3.9175	2967		3.9175	3393	3.9175	4356		3.9175	4051	3.9175	5995		3.9175	1754	3.9175	2541		3.9175	734	3.9175	967
					3.92	568	3.92	755		3.92	3693	3.9125	5995		3.92	1937	3.92	2892		3.92	3379	3.92	4418		3.92	4175	3.92	6003		3.92	1898	3.92	2546		3.92	728	3.92	974
					3.9225	576	3.9225	750		3.9225	3704	3.915	5830		3.9225	1884	3.9225	2971		3.9225	3327	3.9225	4358		3.9225	3987	3.9225	5863		3.9225	1842	3.9225	2587		3.9225	666	3.9225	988
					3.925	551	3.925	730		3.925	3736	3.9175	5995		3.925	1938	3.925	2812		3.925	3393	3.925	4272		3.925	3989	3.925	5959		3.925	1853	3.925	2568		3.925	703	3.925	1005
					3.9275	557	3.9275	752		3.9275	3648	3.92	6003		3.9275	1959	3.9275	2974		3.9275	3390	3.9275	4313		3.9275	4177	3.9275	5942		3.9275	1766	3.9275	2547		3.9275	704	3.9275	957
					3.93	536	3.93	791		3.93	3678	3.9225	5863		3.93	1996	3.93	2896		3.93	3373	3.93	4272		3.93	3948	3.93	5857		3.93	1834	3.93	2558		3.93	687	3.93	952
					3.9325	547	3.9325	751		3.9325	3770	3.925	5959		3.9325	1964	3.9325	2853		3.9325	3360	3.9325	4370		3.9325	4080	3.9325	5801		3.9325	1753	3.9325	2451		3.9325	753	3.9325	977
					3.935	583	3.935	708		3.935	3655	3.9275	5942		3.935	1942	3.935	2887		3.935	3301	3.935	4454		3.935	4108	3.935	5920		3.935	1800	3.935	2557		3.935	690	3.935	957
					3.9375	521	3.9375	758		3.9375	3592	3.93	5857		3.9375	1820	3.9375	2845		3.9375	3389	3.9375	4332		3.9375	4151	3.9375	5879		3.9375	1798	3.9375	2467		3.9375	743	3.9375	999
					3.94	566	3.94	728		3.94	3622	3.9325	5801		3.94	1989	3.94	2915		3.94	3389	3.94	4384		3.94	4143	3.94	5801		3.94	1905	3.94	2444		3.94	721	3.94	955
					3.9425	539	3.9425	792		3.9425	3585	3.935	5920		3.9425	1935	3.9425	2988		3.9425	3305	3.9425	4318		3.9425	4057	3.9425	5746		3.9425	1831	3.9425	2457		3.9425	735	3.9425	959
					3.945	546	3.945	737		3.945	3770	3.9375	5879		3.945	1866	3.945	2922		3.945	3278	3.945	4292		3.945	4072	3.945	5906		3.945	1732	3.945	2483		3.945	710	3.945	939
					3.9475	545	3.9475	783		3.9475	3755	3.94	5801		3.9475	1888	3.9475	2907		3.9475	3371	3.9475	4328		3.9475	4114	3.9475	5831		3.9475	1798	3.9475	2463		3.9475	732	3.9475	982
					3.95	537	3.95	748		3.95	3519	3.9425	5746		3.95	1972	3.95	2881		3.95	3325	3.95	4379		3.95	4120	3.95	5742		3.95	1771	3.95	2489		3.95	741	3.95	984
					3.9525	575	3.9525	742		3.9525	3583	3.945	5906		3.9525	1913	3.9525	2850		3.9525	3286	3.9525	4186		3.9525	4014	3.9525	5802		3.9525	1802	3.9525	2512		3.9525	717	3.9525	993
					3.955	571	3.955	752		3.955	3623	3.9475	5831		3.955	1912	3.955	2879		3.955	3332	3.955	4291		3.955	4140	3.955	5623		3.955	1876	3.955	2480		3.955	709	3.955	1006
					3.9575	569	3.9575	726		3.9575	3594	3.95	5742		3.9575	1854	3.9575	2841		3.9575	3325	3.9575	4189		3.9575	4002	3.9575	5960		3.9575	1739	3.9575	2524		3.9575	697	3.9575	997
					3.96	553	3.96	791		3.96	3774	3.9525	5802		3.96	1926	3.96	2937		3.96	3299	3.96	4204		3.96	3997	3.96	5900		3.96	1771	3.96	2528		3.96	710	3.96	1010
					3.9625	575	3.9625	748		3.9625	3634	3.955	5623		3.9625	1822	3.9625	2912		3.9625	3281	3.9625	4200		3.9625	4109	3.9625	5589		3.9625	1838	3.9625	2537		3.9625	719	3.9625	967
					3.965	564	3.965	724		3.965	3695	3.9575	5960		3.965	1899	3.965	2952		3.965	3364	3.965	4232		3.965	4111	3.965	5902		3.965	1768	3.965	2526		3.965	715	3.965	908
					3.9675	575	3.9675	687		3.9675	3593	3.96	5900		3.9675	1865	3.9675	2905		3.9675	3290	3.9675	4317		3.9675	3998	3.9675	5823		3.9675	1843	3.9675	2461		3.9675	685	3.9675	931
					3.97	526	3.97	739		3.97	3581	3.9625	5589		3.97	1780	3.97	2861		3.97	3372	3.97	4345		3.97	4084	3.97	5610		3.97	1800	3.97	2471		3.97	752	3.97	949
					3.9725	563	3.9725	760		3.9725	3572	3.965	5902		3.9725	1876	3.9725	2834		3.9725	3379	3.9725	4196		3.9725	4001	3.9725	5770		3.9725	1751	3.9725	2558		3.9725	712	3.9725	963
					3.975	531	3.975	772		3.975	3649	3.9675	5823		3.975	1892	3.975	2944		3.975	3360	3.975	4307		3.975	4117	3.975	5833		3.975	1763	3.975	2402		3.975	676	3.975	954
					3.9775	550	3.9775	742		3.9775	3726	3.97	5610		3.9775	2000	3.9775	2750		3.9775	3265	3.9775	4226		3.9775	4114	3.9775	5742		3.9775	1842	3.9775	2490		3.9775	631	3.9775	958
					3.98	538	3.98	763		3.98	3585	3.9725	5770		3.98	1897	3.98	2823		3.98	3214	3.98	4241		3.98	4046	3.98	5792		3.98	1789	3.98	2536		3.98	720	3.98	940
					3.9825	569	3.9825	693		3.9825	3555	3.975	5833		3.9825	1875	3.9825	2846		3.9825	3485	3.9825	4470		3.9825	4060	3.9825	5839		3.9825	1790	3.9825	2460		3.9825	663	3.9825	926
					3.985	513	3.985	714		3.985	3517	3.9775	5742		3.985	1838	3.985	2790		3.985	3314	3.985	4289		3.985	4010	3.985	5728		3.985	1781	3.985	2420		3.985	699	3.985	917
					3.9875	474	3.9875	784		3.9875	3650	3.98	5792		3.9875	1894	3.9875	2836		3.9875	3288	3.9875	4222		3.9875	3889	3.9875	5732		3.9875	1777	3.9875	2455		3.9875	743	3.9875	963
					3.99	516	3.99	740		3.99	3643	3.9825	5839		3.99	1786	3.99	2820		3.99	3280	3.99	4301		3.99	3980	3.99	5598		3.99	1722	3.99	2477		3.99	690	3.99	950
					3.9925	547	3.9925	738		3.9925	3590	3.985	5728		3.9925	1885	3.9925	2853		3.9925	3266	3.9925	4145		3.9925	3978	3.9925	5648		3.9925	1776	3.9925	2492		3.9925	709	3.9925	991
					3.995	543	3.995	761		3.995	3614	3.9875	5732		3.995	1823	3.995	2725		3.995	3234	3.995	4271		3.995	4004	3.995	5752		3.995	1755	3.995	2540		3.995	702	3.995	868
					3.9975	536	3.9975	726		3.9975	3611	3.99	5598		3.9975	1867	3.9975	2769		3.9975	3374	3.9975	4276		3.9975	4116	3.9975	5658		3.9975	1733	3.9975	2440		3.9975	681	3.9975	918
					4	541	4	773		4	3443	3.9925	5648		4	1889	4	2807		4	3319	4	4177		4	4050	4	5585		4	1761	4	2486		4	672	4	946
					4.0025	578	4.0025	752		4.0025	3607	3.995	5752		4.0025	1852	4.0025	2797		4.0025	3295	4.0025	4113		4.0025	4045	4.0025	5817		4.0025	1775	4.0025	2436		4.0025	724	4.0025	955
					4.005	527	4.005	700		4.005	3567	3.9975	5658		4.005	1816	4.005	2801		4.005	3414	4.005	4070		4.005	3964	4.005	5627		4.005	1842	4.005	2454		4.005	695	4.005	918
					4.0075	511	4.0075	720		4.0075	3521	4	5585		4.0075	1958	4.0075	2859		4.0075	3259	4.0075	4326		4.0075	4167	4.0075	5673		4.0075	1760	4.0075	2545		4.0075	663	4.0075	918
					4.01	502	4.01	710		4.01	3634	4.0025	5817		4.01	1822	4.01	2830		4.01	3364	4.01	4295		4.01	3976	4.01	5773		4.01	1672	4.01	2487		4.01	721	4.01	852
					4.0125	516	4.0125	716		4.0125	3559	4.005	5627		4.0125	1919	4.0125	2835		4.0125	3201	4.0125	4253		4.0125	4065	4.0125	5600		4.0125	1721	4.0125	2480		4.0125	728	4.0125	952
					4.015	534	4.015	699		4.015	3504	4.0075	5673		4.015	1804	4.015	2786		4.015	3300	4.015	4222		4.015	3937	4.015	5740		4.015	1683	4.015	2384		4.015	721	4.015	1000
					4.0175	532	4.0175	695		4.0175	3462	4.01	5773		4.0175	1911	4.0175	2955		4.0175	3226	4.0175	4074		4.0175	4000	4.0175	5726		4.0175	1660	4.0175	2492		4.0175	738	4.0175	880
					4.02	513	4.02	780		4.02	3496	4.0125	5600		4.02	1854	4.02	2861		4.02	3289	4.02	4193		4.02	4054	4.02	5612		4.02	1741	4.02	2413		4.02	635	4.02	941
					4.0225	505	4.0225	638		4.0225	3499	4.015	5740		4.0225	1870	4.0225	2763		4.0225	3230	4.0225	4121		4.0225	3948	4.0225	5633		4.0225	1746	4.0225	2386		4.0225	679	4.0225	975
					4.025	486	4.025	690		4.025	3477	4.0175	5726		4.025	1803	4.025	2718		4.025	3211	4.025	4162		4.025	3897	4.025	5668		4.025	1739	4.025	2299		4.025	681	4.025	927
					4.0275	543	4.0275	659		4.0275	3592	4.02	5612		4.0275	1765	4.0275	2873		4.0275	3205	4.0275	4038		4.0275	4069	4.0275	5633		4.0275	1723	4.0275	2463		4.0275	677	4.0275	944
					4.03	516	4.03	752		4.03	3510	4.0225	5633		4.03	1860	4.03	2787		4.03	3209	4.03	4139		4.03	3872	4.03	5662		4.03	1796	4.03	2498		4.03	659	4.03	968
					4.0325	530	4.0325	754		4.0325	3421	4.025	5668		4.0325	1875	4.0325	2874		4.0325	3282	4.0325	4169		4.0325	3888	4.0325	5625		4.0325	1772	4.0325	2468		4.0325	737	4.0325	954
					4.035	516	4.035	672		4.035	3484	4.0275	5633		4.035	1850	4.035	2747		4.035	3265	4.035	4221		4.035	3945	4.035	5618		4.035	1785	4.035	2526		4.035	717	4.035	912
					4.0375	556	4.0375	705		4.0375	3486	4.03	5662		4.0375	1811	4.0375	2760		4.0375	3203	4.0375	4125		4.0375	3954	4.0375	5665		4.0375	1753	4.0375	2477		4.0375	731	4.0375	929
					4.04	544	4.04	732		4.04	3459	4.0325	5625		4.04	1904	4.04	2803		4.04	3235	4.04	4070		4.04	3998	4.04	5586		4.04	1699	4.04	2427		4.04	718	4.04	920
					4.0425	537	4.0425	709		4.0425	3487	4.035	5618		4.0425	1729	4.0425	2744		4.0425	3272	4.0425	4192		4.0425	3994	4.0425	5581		4.0425	1809	4.0425	2413		4.0425	703	4.0425	924
					4.045	496	4.045	698		4.045	3402	4.0375	5665		4.045	1759	4.045	2864		4.045	3278	4.045	4075		4.045	3876	4.045	5550		4.045	1800	4.045	2389		4.045	647	4.045	904
					4.0475	538	4.0475	731		4.0475	3457	4.04	5586		4.0475	1763	4.0475	2728		4.0475	3317	4.0475	4221		4.0475	3886	4.0475	5548		4.0475	1691	4.0475	2472		4.0475	657	4.0475	891
					4.05	518	4.05	691		4.05	3415	4.0425	5581		4.05	1802	4.05	2811		4.05	3220	4.05	4155		4.05	3788	4.05	5748		4.05	1713	4.05	2448		4.05	690	4.05	950
					4.0525	528	4.0525	748		4.0525	3573	4.045	5550		4.0525	1868	4.0525	2778		4.0525	3238	4.0525	4072		4.0525	3795	4.0525	5628		4.0525	1766	4.0525	2487		4.0525	670	4.0525	870
					4.055	554	4.055	721		4.055	3472	4.0475	5548		4.055	1814	4.055	2733		4.055	3130	4.055	4117		4.055	3873	4.055	5477		4.055	1710	4.055	2374		4.055	701	4.055	961
					4.0575	521	4.0575	662		4.0575	3532	4.05	5748		4.0575	1802	4.0575	2789		4.0575	3252	4.0575	4141		4.0575	3881	4.0575	5543		4.0575	1684	4.0575	2385		4.0575	688	4.0575	919
					4.06	505	4.06	717		4.06	3525	4.0525	5628		4.06	1791	4.06	2824		4.06	3194	4.06	4015		4.06	3896	4.06	5659		4.06	1715	4.06	2381		4.06	682	4.06	876
					4.0625	538	4.0625	686		4.0625	3516	4.055	5477		4.0625	1757	4.0625	2793		4.0625	3163	4.0625	4147		4.0625	3926	4.0625	5592		4.0625	1683	4.0625	2346		4.0625	663	4.0625	912
					4.065	479	4.065	663		4.065	3546	4.0575	5543		4.065	1784	4.065	2767		4.065	3240	4.065	4106		4.065	3928	4.065	5568		4.065	1769	4.065	2365		4.065	674	4.065	889
					4.0675	509	4.0675	706		4.0675	3521	4.06	5659		4.0675	1667	4.0675	2756		4.0675	3189	4.0675	4116		4.0675	3768	4.0675	5567		4.0675	1776	4.0675	2461		4.0675	686	4.0675	948
					4.07	478	4.07	691		4.07	3459	4.0625	5592		4.07	1760	4.07	2848		4.07	3244	4.07	4121		4.07	3877	4.07	5543		4.07	1746	4.07	2445		4.07	655	4.07	905
					4.0725	525	4.0725	678		4.0725	3495	4.065	5568		4.0725	1869	4.0725	2710		4.0725	3286	4.0725	4197		4.0725	3945	4.0725	5740		4.0725	1741	4.0725	2400		4.0725	715	4.0725	921
					4.075	546	4.075	685		4.075	3471	4.0675	5567		4.075	1793	4.075	2632		4.075	3206	4.075	4184		4.075	3883	4.075	5660		4.075	1745	4.075	2506		4.075	647	4.075	974
					4.0775	528	4.0775	693		4.0775	3506	4.07	5543		4.0775	1827	4.0775	2805		4.0775	3153	4.0775	4077		4.0775	3921	4.0775	5549		4.0775	1756	4.0775	2394		4.0775	646	4.0775	919
					4.08	527	4.08	719		4.08	3418	4.0725	5740		4.08	1793	4.08	2788		4.08	3171	4.08	4018		4.08	3738	4.08	5470		4.08	1798	4.08	2346		4.08	659	4.08	937
					4.0825	510	4.0825	698		4.0825	3454	4.075	5660		4.0825	1830	4.0825	2787		4.0825	3211	4.0825	4108		4.0825	3999	4.0825	5601		4.0825	1734	4.0825	2278		4.0825	647	4.0825	912
					4.085	525	4.085	707		4.085	3395	4.0775	5549		4.085	1893	4.085	2890		4.085	3039	4.085	4158		4.085	3813	4.085	5398		4.085	1783	4.085	2438		4.085	694	4.085	942
					4.0875	519	4.0875	655		4.0875	3369	4.08	5470		4.0875	1820	4.0875	2776		4.0875	3067	4.0875	4114		4.0875	3852	4.0875	5483		4.0875	1793	4.0875	2408		4.0875	637	4.0875	845
					4.09	516	4.09	689		4.09	3553	4.0825	5601		4.09	1863	4.09	2733		4.09	3127	4.09	4046		4.09	3979	4.09	5489		4.09	1705	4.09	2415		4.09	661	4.09	908
					4.0925	499	4.0925	712		4.0925	3338	4.085	5398		4.0925	1833	4.0925	2747		4.0925	3158	4.0925	3981		4.0925	3903	4.0925	5389		4.0925	1609	4.0925	2289		4.0925	628	4.0925	893
					4.095	549	4.095	727		4.095	3400	4.0875	5483		4.095	1839	4.095	2694		4.095	3078	4.095	3877		4.095	3905	4.095	5390		4.095	1679	4.095	2432		4.095	671	4.095	907
					4.0975	523	4.0975	744		4.0975	3473	4.09	5489		4.0975	1850	4.0975	2688		4.0975	3173	4.0975	3936		4.0975	3840	4.0975	5478		4.0975	1615	4.0975	2419		4.0975	663	4.0975	928
					4.1	493	4.1	672		4.1	3584	4.0925	5389		4.1	1772	4.1	2709		4.1	3170	4.1	4072		4.1	3837	4.1	5361		4.1	1706	4.1	2361		4.1	690	4.1	892
					4.1025	467	4.1025	668		4.1025	3550	4.095	5390		4.1025	1811	4.1025	2678		4.1025	3122	4.1025	4058		4.1025	3859	4.1025	5334		4.1025	1769	4.1025	2373		4.1025	696	4.1025	892
					4.105	502	4.105	754		4.105	3366	4.0975	5478		4.105	1837	4.105	2731		4.105	3214	4.105	4094		4.105	3911	4.105	5359		4.105	1700	4.105	2324		4.105	639	4.105	886
					4.1075	499	4.1075	649		4.1075	3497	4.1	5361		4.1075	1790	4.1075	2698		4.1075	3289	4.1075	4065		4.1075	3941	4.1075	5419		4.1075	1736	4.1075	2283		4.1075	674	4.1075	874
					4.11	503	4.11	684		4.11	3444	4.1025	5334		4.11	1752	4.11	2658		4.11	3120	4.11	4012		4.11	3765	4.11	5350		4.11	1705	4.11	2360		4.11	671	4.11	930
					4.1125	456	4.1125	755		4.1125	3271	4.105	5359		4.1125	1803	4.1125	2727		4.1125	3090	4.1125	4089		4.1125	3820	4.1125	5602		4.1125	1782	4.1125	2393		4.1125	694	4.1125	918
					4.115	489	4.115	729		4.115	3438	4.1075	5419		4.115	1783	4.115	2729		4.115	3210	4.115	4021		4.115	3792	4.115	5626		4.115	1696	4.115	2295		4.115	629	4.115	895
					4.1175	502	4.1175	672		4.1175	3496	4.11	5350		4.1175	1757	4.1175	2712		4.1175	3196	4.1175	4078		4.1175	3801	4.1175	5520		4.1175	1744	4.1175	2357		4.1175	698	4.1175	895
					4.12	473	4.12	680		4.12	3381	4.1125	5602		4.12	1802	4.12	2719		4.12	3051	4.12	4070		4.12	3849	4.12	5309		4.12	1643	4.12	2345		4.12	703	4.12	914
					4.1225	528	4.1225	616		4.1225	3431	4.115	5626		4.1225	1762	4.1225	2667		4.1225	3114	4.1225	4160		4.1225	3748	4.1225	5563		4.1225	1685	4.1225	2386		4.1225	699	4.1225	922
					4.125	478	4.125	653		4.125	3551	4.1175	5520		4.125	1750	4.125	2638		4.125	3033	4.125	3989		4.125	3846	4.125	5477		4.125	1639	4.125	2263		4.125	662	4.125	899
					4.1275	465	4.1275	650		4.1275	3345	4.12	5309		4.1275	1781	4.1275	2682		4.1275	3102	4.1275	3986		4.1275	3803	4.1275	5485		4.1275	1637	4.1275	2248		4.1275	669	4.1275	935
					4.13	528	4.13	726		4.13	3506	4.1225	5563		4.13	1794	4.13	2586		4.13	3174	4.13	3924		4.13	3754	4.13	5492		4.13	1693	4.13	2331		4.13	657	4.13	919
					4.1325	483	4.1325	676		4.1325	3398	4.125	5477		4.1325	1785	4.1325	2663		4.1325	3241	4.1325	4148		4.1325	3818	4.1325	5251		4.1325	1677	4.1325	2334		4.1325	634	4.1325	871
					4.135	484	4.135	707		4.135	3390	4.1275	5485		4.135	1786	4.135	2636		4.135	3060	4.135	4174		4.135	3769	4.135	5322		4.135	1652	4.135	2241		4.135	608	4.135	913
					4.1375	476	4.1375	703		4.1375	3494	4.13	5492		4.1375	1786	4.1375	2654		4.1375	3107	4.1375	3981		4.1375	3793	4.1375	5278		4.1375	1673	4.1375	2318		4.1375	676	4.1375	858
					4.14	510	4.14	652		4.14	3298	4.1325	5251		4.14	1743	4.14	2738		4.14	3072	4.14	3946		4.14	3848	4.14	5507		4.14	1646	4.14	2324		4.14	645	4.14	901
					4.1425	509	4.1425	702		4.1425	3392	4.135	5322		4.1425	1786	4.1425	2661		4.1425	3103	4.1425	4025		4.1425	3691	4.1425	5435		4.1425	1695	4.1425	2390		4.1425	685	4.1425	895
					4.145	481	4.145	685		4.145	3276	4.1375	5278		4.145	1823	4.145	2786		4.145	3152	4.145	3980		4.145	3712	4.145	5413		4.145	1628	4.145	2439		4.145	645	4.145	858
					4.1475	468	4.1475	691		4.1475	3178	4.14	5507		4.1475	1741	4.1475	2683		4.1475	3067	4.1475	4038		4.1475	3812	4.1475	5579		4.1475	1656	4.1475	2297		4.1475	674	4.1475	876
					4.15	480	4.15	677		4.15	3415	4.1425	5435		4.15	1774	4.15	2623		4.15	3004	4.15	4012		4.15	3789	4.15	5373		4.15	1657	4.15	2253		4.15	657	4.15	866
					4.1525	513	4.1525	695		4.1525	3333	4.145	5413		4.1525	1807	4.1525	2523		4.1525	3120	4.1525	3949		4.1525	3763	4.1525	5436		4.1525	1654	4.1525	2292		4.1525	656	4.1525	853
					4.155	446	4.155	681		4.155	3242	4.1475	5579		4.155	1779	4.155	2689		4.155	3022	4.155	3983		4.155	3727	4.155	5478		4.155	1586	4.155	2309		4.155	605	4.155	936
					4.1575	525	4.1575	649		4.1575	3254	4.15	5373		4.1575	1754	4.1575	2731		4.1575	3006	4.1575	3953		4.1575	3811	4.1575	5363		4.1575	1664	4.1575	2303		4.1575	656	4.1575	938
					4.16	467	4.16	706		4.16	3363	4.1525	5436		4.16	1746	4.16	2642		4.16	3167	4.16	3910		4.16	3695	4.16	5295		4.16	1757	4.16	2247		4.16	659	4.16	886
					4.1625	504	4.1625	658		4.1625	3316	4.155	5478		4.1625	1632	4.1625	2578		4.1625	3155	4.1625	4014		4.1625	3698	4.1625	5485		4.1625	1601	4.1625	2196		4.1625	648	4.1625	915
					4.165	453	4.165	669		4.165	3366	4.1575	5363		4.165	1745	4.165	2655		4.165	3160	4.165	3898		4.165	3755	4.165	5354		4.165	1567	4.165	2317		4.165	683	4.165	857
					4.1675	497	4.1675	674		4.1675	3348	4.16	5295		4.1675	1749	4.1675	2657		4.1675	3119	4.1675	3927		4.1675	3749	4.1675	5359		4.1675	1750	4.1675	2282		4.1675	621	4.1675	903
					4.17	486	4.17	679		4.17	3363	4.1625	5485		4.17	1784	4.17	2626		4.17	3021	4.17	4005		4.17	3743	4.17	5431		4.17	1651	4.17	2287		4.17	637	4.17	837
					4.1725	469	4.1725	631		4.1725	3248	4.165	5354		4.1725	1746	4.1725	2689		4.1725	3092	4.1725	3948		4.1725	3645	4.1725	5416		4.1725	1659	4.1725	2320		4.1725	681	4.1725	848
					4.175	475	4.175	631		4.175	3307	4.1675	5359		4.175	1764	4.175	2596		4.175	3197	4.175	4101		4.175	3874	4.175	5409		4.175	1688	4.175	2389		4.175	584	4.175	916
					4.1775	478	4.1775	652		4.1775	3361	4.17	5431		4.1775	1698	4.1775	2580		4.1775	3141	4.1775	3931		4.1775	3689	4.1775	5346		4.1775	1691	4.1775	2271		4.1775	637	4.1775	852
					4.18	466	4.18	657		4.18	3265	4.1725	5416		4.18	1762	4.18	2599		4.18	3056	4.18	4043		4.18	3709	4.18	5267		4.18	1608	4.18	2333		4.18	660	4.18	782
					4.1825	476	4.1825	674		4.1825	3246	4.175	5409		4.1825	1784	4.1825	2646		4.1825	2989	4.1825	3928		4.1825	3696	4.1825	5397		4.1825	1681	4.1825	2252		4.1825	657	4.1825	830
					4.185	479	4.185	666		4.185	3222	4.1775	5346		4.185	1686	4.185	2644		4.185	3043	4.185	3881		4.185	3758	4.185	5285		4.185	1632	4.185	2224		4.185	592	4.185	849
					4.1875	466	4.1875	687		4.1875	3329	4.18	5267		4.1875	1722	4.1875	2636		4.1875	3048	4.1875	3982		4.1875	3732	4.1875	5298		4.1875	1614	4.1875	2369		4.1875	590	4.1875	870
					4.19	498	4.19	666		4.19	3327	4.1825	5397		4.19	1812	4.19	2563		4.19	3016	4.19	4036		4.19	3703	4.19	5240		4.19	1700	4.19	2257		4.19	583	4.19	891
					4.1925	453	4.1925	660		4.1925	3274	4.185	5285		4.1925	1702	4.1925	2574		4.1925	3036	4.1925	3917		4.1925	3766	4.1925	5438		4.1925	1632	4.1925	2334		4.1925	598	4.1925	868
					4.195	467	4.195	600		4.195	3257	4.1875	5298		4.195	1701	4.195	2534		4.195	3085	4.195	3908		4.195	3743	4.195	5247		4.195	1659	4.195	2314		4.195	598	4.195	914
					4.1975	478	4.1975	638		4.1975	3198	4.19	5240		4.1975	1757	4.1975	2545		4.1975	3053	4.1975	3890		4.1975	3767	4.1975	5208		4.1975	1744	4.1975	2286		4.1975	671	4.1975	847
					4.2	509	4.2	677		4.2	3312	4.1925	5438		4.2	1806	4.2	2549		4.2	3097	4.2	3907		4.2	3544	4.2	5207		4.2	1629	4.2	2306		4.2	664	4.2	866
					4.2025	455	4.2025	667		4.2025	3330	4.195	5247		4.2025	1806	4.2025	2528		4.2025	3081	4.2025	3856		4.2025	3673	4.2025	5296		4.2025	1651	4.2025	2268		4.2025	635	4.2025	914
					4.205	485	4.205	643		4.205	3145	4.1975	5208		4.205	1721	4.205	2606		4.205	3086	4.205	3888		4.205	3740	4.205	5266		4.205	1652	4.205	2278		4.205	638	4.205	885
					4.2075	476	4.2075	603		4.2075	3282	4.2	5207		4.2075	1671	4.2075	2669		4.2075	2979	4.2075	3870		4.2075	3762	4.2075	5109		4.2075	1572	4.2075	2254		4.2075	616	4.2075	840
					4.21	469	4.21	651		4.21	3205	4.2025	5296		4.21	1801	4.21	2501		4.21	2982	4.21	3893		4.21	3663	4.21	5244		4.21	1598	4.21	2278		4.21	661	4.21	815
					4.2125	430	4.2125	635		4.2125	3233	4.205	5266		4.2125	1681	4.2125	2539		4.2125	3087	4.2125	3905		4.2125	3674	4.2125	5224		4.2125	1624	4.2125	2211		4.2125	614	4.2125	846
					4.215	499	4.215	635		4.215	3210	4.2075	5109		4.215	1667	4.215	2576		4.215	3043	4.215	3913		4.215	3677	4.215	5285		4.215	1657	4.215	2219		4.215	626	4.215	818
					4.2175	459	4.2175	626		4.2175	3200	4.21	5244		4.2175	1730	4.2175	2489		4.2175	3086	4.2175	3860		4.2175	3634	4.2175	5337		4.2175	1601	4.2175	2203		4.2175	642	4.2175	848
					4.22	466	4.22	637		4.22	3279	4.2125	5224		4.22	1713	4.22	2571		4.22	3013	4.22	3956		4.22	3732	4.22	5238		4.22	1629	4.22	2212		4.22	639	4.22	856
					4.2225	538	4.2225	686		4.2225	3151	4.215	5285		4.2225	1723	4.2225	2565		4.2225	3048	4.2225	3849		4.2225	3709	4.2225	5289		4.2225	1671	4.2225	2241		4.2225	640	4.2225	850
					4.225	487	4.225	676		4.225	3173	4.2175	5337		4.225	1751	4.225	2452		4.225	3010	4.225	3908		4.225	3713	4.225	5247		4.225	1535	4.225	2279		4.225	593	4.225	876
					4.2275	526	4.2275	627		4.2275	3305	4.22	5238		4.2275	1680	4.2275	2553		4.2275	2991	4.2275	3841		4.2275	3610	4.2275	5214		4.2275	1613	4.2275	2215		4.2275	611	4.2275	836
					4.23	464	4.23	612		4.23	3222	4.2225	5289		4.23	1772	4.23	2503		4.23	3032	4.23	3906		4.23	3719	4.23	5288		4.23	1637	4.23	2367		4.23	570	4.23	820
					4.2325	488	4.2325	667		4.2325	3306	4.225	5247		4.2325	1707	4.2325	2520		4.2325	3078	4.2325	3934		4.2325	3694	4.2325	5160		4.2325	1590	4.2325	2211		4.2325	596	4.2325	829
					4.235	481	4.235	664		4.235	3251	4.2275	5214		4.235	1765	4.235	2489		4.235	3054	4.235	3918		4.235	3700	4.235	5167		4.235	1607	4.235	2236		4.235	617	4.235	842
					4.2375	469	4.2375	633		4.2375	3118	4.23	5288		4.2375	1702	4.2375	2472		4.2375	2976	4.2375	3829		4.2375	3604	4.2375	5187		4.2375	1625	4.2375	2165		4.2375	695	4.2375	891
					4.24	466	4.24	630		4.24	3132	4.2325	5160		4.24	1769	4.24	2637		4.24	3033	4.24	3868		4.24	3728	4.24	5100		4.24	1592	4.24	2199		4.24	615	4.24	834
					4.2425	434	4.2425	607		4.2425	3194	4.235	5167		4.2425	1697	4.2425	2522		4.2425	2935	4.2425	3888		4.2425	3624	4.2425	5270		4.2425	1624	4.2425	2111		4.2425	655	4.2425	820
					4.245	438	4.245	674		4.245	3211	4.2375	5187		4.245	1724	4.245	2545		4.245	3045	4.245	3869		4.245	3582	4.245	5200		4.245	1616	4.245	2226		4.245	642	4.245	880
					4.2475	462	4.2475	639		4.2475	3169	4.24	5100		4.2475	1690	4.2475	2519		4.2475	2949	4.2475	3808		4.2475	3584	4.2475	5158		4.2475	1544	4.2475	2229		4.2475	625	4.2475	855
					4.25	488	4.25	648		4.25	3217	4.2425	5270		4.25	1701	4.25	2571		4.25	3003	4.25	3808		4.25	3656	4.25	5217		4.25	1619	4.25	2217		4.25	629	4.25	900
					4.2525	491	4.2525	643		4.2525	3149	4.245	5200		4.2525	1624	4.2525	2475		4.2525	2991	4.2525	3802		4.2525	3635	4.2525	5009		4.2525	1580	4.2525	2332		4.2525	565	4.2525	882
					4.255	456	4.255	666		4.255	3267	4.2475	5158		4.255	1733	4.255	2574		4.255	2937	4.255	3822		4.255	3563	4.255	5085		4.255	1642	4.255	2212		4.255	605	4.255	878
					4.2575	448	4.2575	658		4.2575	3214	4.25	5217		4.2575	1739	4.2575	2484		4.2575	3027	4.2575	3770		4.2575	3685	4.2575	5294		4.2575	1599	4.2575	2254		4.2575	608	4.2575	799
					4.26	448	4.26	609		4.26	3170	4.2525	5009		4.26	1646	4.26	2571		4.26	2966	4.26	3882		4.26	3640	4.26	5075		4.26	1698	4.26	2222		4.26	618	4.26	841
					4.2625	471	4.2625	628		4.2625	3226	4.255	5085		4.2625	1702	4.2625	2554		4.2625	2998	4.2625	3879		4.2625	3628	4.2625	5074		4.2625	1639	4.2625	2213		4.2625	595	4.2625	831
					4.265	480	4.265	633		4.265	3285	4.2575	5294		4.265	1765	4.265	2529		4.265	2900	4.265	3908		4.265	3549	4.265	5151		4.265	1563	4.265	2184		4.265	595	4.265	815
					4.2675	449	4.2675	621		4.2675	3206	4.26	5075		4.2675	1706	4.2675	2637		4.2675	2991	4.2675	3796		4.2675	3680	4.2675	5168		4.2675	1615	4.2675	2252		4.2675	618	4.2675	780
					4.27	511	4.27	633		4.27	3142	4.2625	5074		4.27	1721	4.27	2575		4.27	2939	4.27	3821		4.27	3503	4.27	5115		4.27	1553	4.27	2252		4.27	621	4.27	814
					4.2725	502	4.2725	634		4.2725	3081	4.265	5151		4.2725	1694	4.2725	2563		4.2725	2874	4.2725	3760		4.2725	3640	4.2725	5112		4.2725	1566	4.2725	2139		4.2725	633	4.2725	891
					4.275	489	4.275	655		4.275	3123	4.2675	5168		4.275	1695	4.275	2596		4.275	3009	4.275	3820		4.275	3671	4.275	5201		4.275	1573	4.275	2248		4.275	556	4.275	786
					4.2775	465	4.2775	630		4.2775	3136	4.27	5115		4.2775	1736	4.2775	2534		4.2775	2909	4.2775	3927		4.2775	3616	4.2775	5277		4.2775	1600	4.2775	2199		4.2775	590	4.2775	824
					4.28	485	4.28	611		4.28	3206	4.2725	5112		4.28	1678	4.28	2439		4.28	2926	4.28	3834		4.28	3592	4.28	5097		4.28	1523	4.28	2120		4.28	617	4.28	826
					4.2825	489	4.2825	618		4.2825	3195	4.275	5201		4.2825	1627	4.2825	2577		4.2825	2921	4.2825	3762		4.2825	3552	4.2825	5129		4.2825	1520	4.2825	2136		4.2825	543	4.2825	858
					4.285	490	4.285	626		4.285	3156	4.2775	5277		4.285	1722	4.285	2560		4.285	2958	4.285	3817		4.285	3522	4.285	5173		4.285	1532	4.285	2172		4.285	606	4.285	825
					4.2875	442	4.2875	633		4.2875	3103	4.28	5097		4.2875	1731	4.2875	2512		4.2875	2928	4.2875	3764		4.2875	3468	4.2875	5044		4.2875	1579	4.2875	2147		4.2875	569	4.2875	862
					4.29	463	4.29	663		4.29	3163	4.2825	5129		4.29	1742	4.29	2489		4.29	2885	4.29	3776		4.29	3530	4.29	5173		4.29	1606	4.29	2208		4.29	574	4.29	809
					4.2925	507	4.2925	623		4.2925	3010	4.285	5173		4.2925	1653	4.2925	2482		4.2925	3004	4.2925	3764		4.2925	3642	4.2925	5005		4.2925	1565	4.2925	2156		4.2925	658	4.2925	855
					4.295	482	4.295	656		4.295	3057	4.2875	5044		4.295	1591	4.295	2496		4.295	2897	4.295	3669		4.295	3494	4.295	5209		4.295	1596	4.295	2217		4.295	588	4.295	766
					4.2975	506	4.2975	617		4.2975	3154	4.29	5173		4.2975	1642	4.2975	2488		4.2975	2809	4.2975	3767		4.2975	3577	4.2975	5031		4.2975	1623	4.2975	2173		4.2975	661	4.2975	843
					4.3	464	4.3	606		4.3	3184	4.2925	5005		4.3	1703	4.3	2421		4.3	2928	4.3	3801		4.3	3495	4.3	5090		4.3	1559	4.3	2142		4.3	614	4.3	798
					4.3025	451	4.3025	601		4.3025	3137	4.295	5209		4.3025	1619	4.3025	2529		4.3025	2929	4.3025	3759		4.3025	3554	4.3025	5108		4.3025	1598	4.3025	2128		4.3025	589	4.3025	814
					4.305	470	4.305	566		4.305	3161	4.2975	5031		4.305	1673	4.305	2492		4.305	2920	4.305	3747		4.305	3600	4.305	5104		4.305	1602	4.305	2178		4.305	592	4.305	847
					4.3075	477	4.3075	655		4.3075	3236	4.3	5090		4.3075	1615	4.3075	2512		4.3075	2962	4.3075	3755		4.3075	3420	4.3075	4959		4.3075	1558	4.3075	2214		4.3075	601	4.3075	853
					4.31	463	4.31	610		4.31	3196	4.3025	5108		4.31	1680	4.31	2532		4.31	2975	4.31	3671		4.31	3499	4.31	5082		4.31	1492	4.31	2129		4.31	575	4.31	795
					4.3125	465	4.3125	634		4.3125	3069	4.305	5104		4.3125	1681	4.3125	2525		4.3125	2868	4.3125	3651		4.3125	3464	4.3125	5172		4.3125	1538	4.3125	2182		4.3125	595	4.3125	755
					4.315	460	4.315	605		4.315	3130	4.3075	4959		4.315	1684	4.315	2478		4.315	2914	4.315	3729		4.315	3493	4.315	4957		4.315	1557	4.315	2138		4.315	583	4.315	834
					4.3175	450	4.3175	669		4.3175	3138	4.31	5082		4.3175	1605	4.3175	2481		4.3175	3016	4.3175	3642		4.3175	3514	4.3175	4925		4.3175	1525	4.3175	2195		4.3175	590	4.3175	794
					4.32	457	4.32	647		4.32	3069	4.3125	5172		4.32	1710	4.32	2504		4.32	2947	4.32	3795		4.32	3493	4.32	4974		4.32	1530	4.32	2184		4.32	563	4.32	794
					4.3225	445	4.3225	625		4.3225	3117	4.315	4957		4.3225	1626	4.3225	2411		4.3225	2833	4.3225	3760		4.3225	3597	4.3225	5152		4.3225	1530	4.3225	2146		4.3225	581	4.3225	847
					4.325	473	4.325	647		4.325	3097	4.3175	4925		4.325	1637	4.325	2519		4.325	2886	4.325	3705		4.325	3472	4.325	5086		4.325	1584	4.325	2139		4.325	543	4.325	843
					4.3275	450	4.3275	646		4.3275	3103	4.32	4974		4.3275	1665	4.3275	2555		4.3275	2880	4.3275	3835		4.3275	3539	4.3275	5029		4.3275	1494	4.3275	2118		4.3275	593	4.3275	835
					4.33	464	4.33	648		4.33	3083	4.3225	5152		4.33	1621	4.33	2489		4.33	2921	4.33	3809		4.33	3521	4.33	5028		4.33	1610	4.33	2083		4.33	621	4.33	785
					4.3325	466	4.3325	600		4.3325	3015	4.325	5086		4.3325	1642	4.3325	2515		4.3325	2900	4.3325	3642		4.3325	3481	4.3325	5060		4.3325	1516	4.3325	2199		4.3325	638	4.3325	782
					4.335	443	4.335	621		4.335	3200	4.3275	5029		4.335	1598	4.335	2415		4.335	2860	4.335	3774		4.335	3478	4.335	5010		4.335	1598	4.335	2059		4.335	616	4.335	808
					4.3375	456	4.3375	648		4.3375	3141	4.33	5028		4.3375	1691	4.3375	2478		4.3375	2935	4.3375	3814		4.3375	3527	4.3375	5040		4.3375	1580	4.3375	2040		4.3375	597	4.3375	800
					4.34	456	4.34	592		4.34	3034	4.3325	5060		4.34	1607	4.34	2450		4.34	2780	4.34	3615		4.34	3645	4.34	5014		4.34	1570	4.34	2182		4.34	610	4.34	783
					4.3425	417	4.3425	622		4.3425	3149	4.335	5010		4.3425	1613	4.3425	2454		4.3425	2841	4.3425	3774		4.3425	3410	4.3425	5049		4.3425	1531	4.3425	2166		4.3425	529	4.3425	821
					4.345	387	4.345	616		4.345	3107	4.3375	5040		4.345	1651	4.345	2480		4.345	2916	4.345	3705		4.345	3389	4.345	4933		4.345	1503	4.345	2140		4.345	565	4.345	810
					4.3475	450	4.3475	586		4.3475	3049	4.34	5014		4.3475	1641	4.3475	2456		4.3475	2902	4.3475	3801		4.3475	3445	4.3475	4870		4.3475	1479	4.3475	2101		4.3475	583	4.3475	817
					4.35	469	4.35	631		4.35	3059	4.3425	5049		4.35	1666	4.35	2402		4.35	2977	4.35	3641		4.35	3482	4.35	4994		4.35	1554	4.35	2218		4.35	581	4.35	786
					4.3525	463	4.3525	612		4.3525	3060	4.345	4933		4.3525	1643	4.3525	2495		4.3525	2882	4.3525	3702		4.3525	3466	4.3525	4933		4.3525	1564	4.3525	2113		4.3525	611	4.3525	791
					4.355	476	4.355	613		4.355	3096	4.3475	4870		4.355	1687	4.355	2400		4.355	2876	4.355	3705		4.355	3461	4.355	5009		4.355	1552	4.355	2192		4.355	580	4.355	813
					4.3575	420	4.3575	617		4.3575	3139	4.35	4994		4.3575	1612	4.3575	2412		4.3575	2785	4.3575	3612		4.3575	3560	4.3575	5160		4.3575	1597	4.3575	2087		4.3575	576	4.3575	798
					4.36	437	4.36	591		4.36	3012	4.3525	4933		4.36	1750	4.36	2401		4.36	2861	4.36	3628		4.36	3481	4.36	4948		4.36	1456	4.36	2127		4.36	590	4.36	805
					4.3625	398	4.3625	572		4.3625	2999	4.355	5009		4.3625	1685	4.3625	2434		4.3625	2816	4.3625	3666		4.3625	3534	4.3625	4975		4.3625	1488	4.3625	2055		4.3625	611	4.3625	789
					4.365	440	4.365	634		4.365	3101	4.3575	5160		4.365	1619	4.365	2435		4.365	2805	4.365	3721		4.365	3448	4.365	4922		4.365	1563	4.365	2115		4.365	577	4.365	804
					4.3675	479	4.3675	579		4.3675	3059	4.36	4948		4.3675	1640	4.3675	2420		4.3675	2825	4.3675	3664		4.3675	3424	4.3675	5058		4.3675	1517	4.3675	2125		4.3675	569	4.3675	769
					4.37	437	4.37	610		4.37	3149	4.3625	4975		4.37	1685	4.37	2493		4.37	2905	4.37	3720		4.37	3384	4.37	4950		4.37	1470	4.37	2165		4.37	540	4.37	774
					4.3725	446	4.3725	630		4.3725	3042	4.365	4922		4.3725	1617	4.3725	2473		4.3725	2806	4.3725	3759		4.3725	3541	4.3725	4917		4.3725	1497	4.3725	2073		4.3725	584	4.3725	759
					4.375	416	4.375	625		4.375	3028	4.3675	5058		4.375	1648	4.375	2409		4.375	2748	4.375	3734		4.375	3428	4.375	4882		4.375	1552	4.375	2048		4.375	558	4.375	798
					4.3775	439	4.3775	569		4.3775	3046	4.37	4950		4.3775	1627	4.3775	2402		4.3775	2735	4.3775	3515		4.3775	3453	4.3775	4862		4.3775	1508	4.3775	2117		4.3775	592	4.3775	875
					4.38	445	4.38	594		4.38	3130	4.3725	4917		4.38	1553	4.38	2377		4.38	2885	4.38	3684		4.38	3436	4.38	4838		4.38	1556	4.38	2040		4.38	597	4.38	743
					4.3825	436	4.3825	614		4.3825	3010	4.375	4882		4.3825	1613	4.3825	2483		4.3825	2830	4.3825	3639		4.3825	3312	4.3825	5005		4.3825	1410	4.3825	2073		4.3825	600	4.3825	817
					4.385	441	4.385	592		4.385	3082	4.3775	4862		4.385	1688	4.385	2481		4.385	2851	4.385	3615		4.385	3339	4.385	4833		4.385	1517	4.385	1984		4.385	668	4.385	829
					4.3875	463	4.3875	628		4.3875	3033	4.38	4838		4.3875	1640	4.3875	2356		4.3875	2828	4.3875	3724		4.3875	3489	4.3875	4918		4.3875	1427	4.3875	1976		4.3875	565	4.3875	847
					4.39	450	4.39	600		4.39	3069	4.3825	5005		4.39	1565	4.39	2406		4.39	2762	4.39	3615		4.39	3406	4.39	4893		4.39	1493	4.39	2116		4.39	575	4.39	764
					4.3925	436	4.3925	591		4.3925	3118	4.385	4833		4.3925	1568	4.3925	2447		4.3925	2847	4.3925	3591		4.3925	3392	4.3925	4844		4.3925	1522	4.3925	2091		4.3925	568	4.3925	780
					4.395	432	4.395	577		4.395	3058	4.3875	4918		4.395	1670	4.395	2387		4.395	2871	4.395	3693		4.395	3409	4.395	4911		4.395	1456	4.395	2102		4.395	544	4.395	823
					4.3975	411	4.3975	605		4.3975	3034	4.39	4893		4.3975	1548	4.3975	2486		4.3975	2837	4.3975	3607		4.3975	3426	4.3975	4823		4.3975	1569	4.3975	2029		4.3975	532	4.3975	807
					4.4	436	4.4	631		4.4	3127	4.3925	4844		4.4	1644	4.4	2360		4.4	2825	4.4	3573		4.4	3431	4.4	4851		4.4	1571	4.4	2165		4.4	517	4.4	813
					4.4025	462	4.4025	617		4.4025	2962	4.395	4911		4.4025	1678	4.4025	2441		4.4025	2759	4.4025	3632		4.4025	3350	4.4025	4924		4.4025	1448	4.4025	2003		4.4025	577	4.4025	747
					4.405	407	4.405	650		4.405	2979	4.3975	4823		4.405	1506	4.405	2412		4.405	2814	4.405	3654		4.405	3560	4.405	4814		4.405	1565	4.405	2061		4.405	618	4.405	786
					4.4075	475	4.4075	601		4.4075	3007	4.4	4851		4.4075	1692	4.4075	2425		4.4075	2693	4.4075	3584		4.4075	3382	4.4075	4906		4.4075	1466	4.4075	1966		4.4075	580	4.4075	772
					4.41	413	4.41	551		4.41	3036	4.4025	4924		4.41	1567	4.41	2454		4.41	2879	4.41	3630		4.41	3552	4.41	4749		4.41	1532	4.41	2080		4.41	545	4.41	810
					4.4125	413	4.4125	655		4.4125	2954	4.405	4814		4.4125	1614	4.4125	2386		4.4125	2796	4.4125	3729		4.4125	3407	4.4125	4957		4.4125	1537	4.4125	2066		4.4125	574	4.4125	740
					4.415	458	4.415	621		4.415	2902	4.4075	4906		4.415	1564	4.415	2362		4.415	2761	4.415	3515		4.415	3396	4.415	4839		4.415	1433	4.415	2069		4.415	597	4.415	749
					4.4175	424	4.4175	607		4.4175	3006	4.41	4749		4.4175	1624	4.4175	2399		4.4175	2788	4.4175	3603		4.4175	3494	4.4175	4885		4.4175	1520	4.4175	2109		4.4175	605	4.4175	720
					4.42	418	4.42	590		4.42	2897	4.4125	4957		4.42	1585	4.42	2434		4.42	2849	4.42	3721		4.42	3397	4.42	4878		4.42	1421	4.42	2030		4.42	606	4.42	754
					4.4225	425	4.4225	589		4.4225	3039	4.415	4839		4.4225	1665	4.4225	2356		4.4225	2800	4.4225	3558		4.4225	3269	4.4225	5012		4.4225	1485	4.4225	1973		4.4225	512	4.4225	741
					4.425	461	4.425	586		4.425	2944	4.4175	4885		4.425	1563	4.425	2377		4.425	2773	4.425	3567		4.425	3458	4.425	4875		4.425	1491	4.425	2088		4.425	555	4.425	756
					4.4275	446	4.4275	578		4.4275	2950	4.42	4878		4.4275	1542	4.4275	2346		4.4275	2829	4.4275	3553		4.4275	3382	4.4275	4916		4.4275	1466	4.4275	2175		4.4275	603	4.4275	775
					4.43	460	4.43	560		4.43	3041	4.4225	5012		4.43	1600	4.43	2377		4.43	2863	4.43	3619		4.43	3445	4.43	4775		4.43	1488	4.43	2035		4.43	526	4.43	745
					4.4325	438	4.4325	575		4.4325	2925	4.425	4875		4.4325	1616	4.4325	2387		4.4325	2821	4.4325	3616		4.4325	3411	4.4325	4793		4.4325	1482	4.4325	2061		4.4325	599	4.4325	736
					4.435	453	4.435	631		4.435	3050	4.4275	4916		4.435	1543	4.435	2389		4.435	2797	4.435	3586		4.435	3445	4.435	4934		4.435	1443	4.435	2003		4.435	604	4.435	822
					4.4375	390	4.4375	564		4.4375	3003	4.43	4775		4.4375	1610	4.4375	2402		4.4375	2761	4.4375	3568		4.4375	3440	4.4375	4839		4.4375	1541	4.4375	2004		4.4375	586	4.4375	792
					4.44	428	4.44	565		4.44	2937	4.4325	4793		4.44	1592	4.44	2365		4.44	2744	4.44	3576		4.44	3376	4.44	4802		4.44	1508	4.44	2075		4.44	567	4.44	765
					4.4425	419	4.4425	583		4.4425	2962	4.435	4934		4.4425	1485	4.4425	2310		4.4425	2789	4.4425	3527		4.4425	3340	4.4425	4903		4.4425	1478	4.4425	2015		4.4425	585	4.4425	802
					4.445	418	4.445	593		4.445	2943	4.4375	4839		4.445	1607	4.445	2376		4.445	2786	4.445	3517		4.445	3297	4.445	4919		4.445	1457	4.445	2077		4.445	546	4.445	705
					4.4475	435	4.4475	573		4.4475	2911	4.44	4802		4.4475	1616	4.4475	2492		4.4475	2928	4.4475	3591		4.4475	3332	4.4475	4840		4.4475	1524	4.4475	2076		4.4475	546	4.4475	772
					4.45	413	4.45	585		4.45	2847	4.4425	4903		4.45	1607	4.45	2280		4.45	2597	4.45	3537		4.45	3305	4.45	4799		4.45	1499	4.45	2077		4.45	593	4.45	770
					4.4525	408	4.4525	571		4.4525	3052	4.445	4919		4.4525	1524	4.4525	2312		4.4525	2721	4.4525	3658		4.4525	3334	4.4525	4708		4.4525	1480	4.4525	2027		4.4525	577	4.4525	752
					4.455	426	4.455	565		4.455	2771	4.4475	4840		4.455	1618	4.455	2418		4.455	2816	4.455	3526		4.455	3259	4.455	4796		4.455	1471	4.455	2042		4.455	604	4.455	795
					4.4575	454	4.4575	567		4.4575	2899	4.45	4799		4.4575	1552	4.4575	2364		4.4575	2688	4.4575	3475		4.4575	3380	4.4575	4742		4.4575	1470	4.4575	1964		4.4575	547	4.4575	782
					4.46	449	4.46	586		4.46	2897	4.4525	4708		4.46	1496	4.46	2456		4.46	2798	4.46	3562		4.46	3406	4.46	4831		4.46	1416	4.46	2003		4.46	575	4.46	830
					4.4625	436	4.4625	557		4.4625	2900	4.455	4796		4.4625	1562	4.4625	2336		4.4625	2735	4.4625	3589		4.4625	3297	4.4625	4801		4.4625	1450	4.4625	1932		4.4625	555	4.4625	810
					4.465	417	4.465	591		4.465	2939	4.4575	4742		4.465	1557	4.465	2338		4.465	2776	4.465	3544		4.465	3303	4.465	4686		4.465	1542	4.465	2063		4.465	614	4.465	778
					4.4675	421	4.4675	588		4.4675	2956	4.46	4831		4.4675	1575	4.4675	2302		4.4675	2715	4.4675	3547		4.4675	3289	4.4675	4771		4.4675	1470	4.4675	2043		4.4675	589	4.4675	777
					4.47	432	4.47	568		4.47	2900	4.4625	4801		4.47	1545	4.47	2281		4.47	2697	4.47	3529		4.47	3336	4.47	4685		4.47	1442	4.47	2015		4.47	594	4.47	793
					4.4725	385	4.4725	560		4.4725	2925	4.465	4686		4.4725	1542	4.4725	2392		4.4725	2756	4.4725	3623		4.4725	3390	4.4725	4666		4.4725	1501	4.4725	2029		4.4725	561	4.4725	742
					4.475	419	4.475	610		4.475	2889	4.4675	4771		4.475	1536	4.475	2267		4.475	2764	4.475	3485		4.475	3288	4.475	4896		4.475	1439	4.475	2037		4.475	538	4.475	787
					4.4775	446	4.4775	598		4.4775	2931	4.47	4685		4.4775	1546	4.4775	2427		4.4775	2735	4.4775	3586		4.4775	3367	4.4775	4811		4.4775	1413	4.4775	1940		4.4775	561	4.4775	728
					4.48	422	4.48	548		4.48	2975	4.4725	4666		4.48	1621	4.48	2320		4.48	2846	4.48	3485		4.48	3263	4.48	4743		4.48	1425	4.48	2046		4.48	604	4.48	716
					4.4825	406	4.4825	574		4.4825	2840	4.475	4896		4.4825	1591	4.4825	2338		4.4825	2583	4.4825	3539		4.4825	3312	4.4825	4735		4.4825	1495	4.4825	2008		4.4825	533	4.4825	782
					4.485	426	4.485	575		4.485	2977	4.4775	4811		4.485	1571	4.485	2367		4.485	2616	4.485	3480		4.485	3280	4.485	4765		4.485	1388	4.485	1994		4.485	557	4.485	753
					4.4875	424	4.4875	577		4.4875	2806	4.48	4743		4.4875	1519	4.4875	2351		4.4875	2701	4.4875	3570		4.4875	3291	4.4875	4790		4.4875	1433	4.4875	2005		4.4875	530	4.4875	739
					4.49	398	4.49	614		4.49	2858	4.4825	4735		4.49	1637	4.49	2363		4.49	2680	4.49	3527		4.49	3256	4.49	4839		4.49	1493	4.49	1974		4.49	532	4.49	771
					4.4925	448	4.4925	570		4.4925	2876	4.485	4765		4.4925	1556	4.4925	2339		4.4925	2695	4.4925	3469		4.4925	3334	4.4925	4828		4.4925	1492	4.4925	1971		4.4925	508	4.4925	720
					4.495	447	4.495	520		4.495	2974	4.4875	4790		4.495	1521	4.495	2313		4.495	2802	4.495	3494		4.495	3388	4.495	4795		4.495	1447	4.495	2024		4.495	545	4.495	738
					4.4975	422	4.4975	559		4.4975	2854	4.49	4839		4.4975	1548	4.4975	2363		4.4975	2642	4.4975	3435		4.4975	3258	4.4975	4739		4.4975	1434	4.4975	1963		4.4975	537	4.4975	783
					4.5	415	4.5	517		4.5	2850	4.4925	4828		4.5	1484	4.5	2249		4.5	2632	4.5	3564		4.5	3225	4.5	4725		4.5	1465	4.5	1939		4.5	542	4.5	763
					4.5025	432	4.5025	556		4.5025	2850	4.495	4795		4.5025	1548	4.5025	2342		4.5025	2765	4.5025	3386		4.5025	3262	4.5025	4610		4.5025	1487	4.5025	2031		4.5025	559	4.5025	785
					4.505	394	4.505	542		4.505	2853	4.4975	4739		4.505	1608	4.505	2228		4.505	2670	4.505	3584		4.505	3241	4.505	4725		4.505	1393	4.505	2030		4.505	509	4.505	732
					4.5075	416	4.5075	508		4.5075	2919	4.5	4725		4.5075	1613	4.5075	2210		4.5075	2803	4.5075	3466		4.5075	3237	4.5075	4753		4.5075	1392	4.5075	2036		4.5075	577	4.5075	756
					4.51	441	4.51	542		4.51	2856	4.5025	4610		4.51	1547	4.51	2299		4.51	2710	4.51	3499		4.51	3306	4.51	4835		4.51	1449	4.51	2042		4.51	547	4.51	726
					4.5125	438	4.5125	610		4.5125	2767	4.505	4725		4.5125	1550	4.5125	2323		4.5125	2618	4.5125	3502		4.5125	3236	4.5125	4644		4.5125	1403	4.5125	2030		4.5125	547	4.5125	753
					4.515	418	4.515	550		4.515	2935	4.5075	4753		4.515	1545	4.515	2224		4.515	2757	4.515	3502		4.515	3311	4.515	4708		4.515	1412	4.515	1999		4.515	550	4.515	780
					4.5175	424	4.5175	577		4.5175	2847	4.51	4835		4.5175	1520	4.5175	2269		4.5175	2630	4.5175	3554		4.5175	3276	4.5175	4749		4.5175	1457	4.5175	1881		4.5175	544	4.5175	778
					4.52	394	4.52	535		4.52	2950	4.5125	4644		4.52	1505	4.52	2278		4.52	2712	4.52	3524		4.52	3337	4.52	4630		4.52	1450	4.52	2069		4.52	556	4.52	734
					4.5225	408	4.5225	585		4.5225	2897	4.515	4708		4.5225	1457	4.5225	2281		4.5225	2657	4.5225	3384		4.5225	3244	4.5225	4548		4.5225	1479	4.5225	2032		4.5225	561	4.5225	744
					4.525	400	4.525	563		4.525	2896	4.5175	4749		4.525	1562	4.525	2211		4.525	2610	4.525	3490		4.525	3238	4.525	4558		4.525	1447	4.525	2022		4.525	563	4.525	749
					4.5275	407	4.5275	522		4.5275	2939	4.52	4630		4.5275	1523	4.5275	2356		4.5275	2792	4.5275	3550		4.5275	3274	4.5275	4707		4.5275	1405	4.5275	2007		4.5275	554	4.5275	700
					4.53	393	4.53	586		4.53	2856	4.5225	4548		4.53	1517	4.53	2293		4.53	2656	4.53	3481		4.53	3222	4.53	4676		4.53	1381	4.53	1925		4.53	554	4.53	762
					4.5325	440	4.5325	561		4.5325	2795	4.525	4558		4.5325	1598	4.5325	2333		4.5325	2714	4.5325	3445		4.5325	3349	4.5325	4668		4.5325	1393	4.5325	1965		4.5325	536	4.5325	784
					4.535	397	4.535	589		4.535	2962	4.5275	4707		4.535	1536	4.535	2290		4.535	2704	4.535	3440		4.535	3372	4.535	4654		4.535	1472	4.535	1981		4.535	542	4.535	752
					4.5375	406	4.5375	573		4.5375	2854	4.53	4676		4.5375	1545	4.5375	2261		4.5375	2587	4.5375	3376		4.5375	3171	4.5375	4709		4.5375	1403	4.5375	1978		4.5375	560	4.5375	759
					4.54	398	4.54	551		4.54	2800	4.5325	4668		4.54	1554	4.54	2357		4.54	2680	4.54	3498		4.54	3224	4.54	4514		4.54	1423	4.54	1960		4.54	564	4.54	796
					4.5425	426	4.5425	493		4.5425	2855	4.535	4654		4.5425	1556	4.5425	2301		4.5425	2763	4.5425	3399		4.5425	3320	4.5425	4566		4.5425	1427	4.5425	1949		4.5425	549	4.5425	703
					4.545	419	4.545	547		4.545	2844	4.5375	4709		4.545	1484	4.545	2379		4.545	2641	4.545	3447		4.545	3294	4.545	4642		4.545	1362	4.545	1972		4.545	525	4.545	738
					4.5475	385	4.5475	547		4.5475	2858	4.54	4514		4.5475	1592	4.5475	2277		4.5475	2608	4.5475	3431		4.5475	3310	4.5475	4674		4.5475	1347	4.5475	1933		4.5475	555	4.5475	683
					4.55	380	4.55	544		4.55	2854	4.5425	4566		4.55	1465	4.55	2279		4.55	2701	4.55	3423		4.55	3278	4.55	4600		4.55	1403	4.55	1975		4.55	536	4.55	690
					4.5525	413	4.5525	571		4.5525	2918	4.545	4642		4.5525	1526	4.5525	2240		4.5525	2664	4.5525	3447		4.5525	3182	4.5525	4697		4.5525	1408	4.5525	1992		4.5525	515	4.5525	750
					4.555	372	4.555	610		4.555	2846	4.5475	4674		4.555	1494	4.555	2243		4.555	2689	4.555	3448		4.555	3202	4.555	4568		4.555	1436	4.555	1930		4.555	541	4.555	686
					4.5575	413	4.5575	615		4.5575	2815	4.55	4600		4.5575	1533	4.5575	2275		4.5575	2731	4.5575	3489		4.5575	3189	4.5575	4592		4.5575	1424	4.5575	2024		4.5575	527	4.5575	762
					4.56	397	4.56	520		4.56	2847	4.5525	4697		4.56	1508	4.56	2280		4.56	2710	4.56	3520		4.56	3324	4.56	4589		4.56	1506	4.56	2010		4.56	508	4.56	751
					4.5625	410	4.5625	548		4.5625	2839	4.555	4568		4.5625	1542	4.5625	2136		4.5625	2635	4.5625	3391		4.5625	3212	4.5625	4574		4.5625	1381	4.5625	1914		4.5625	550	4.5625	686
					4.565	391	4.565	519		4.565	2733	4.5575	4592		4.565	1487	4.565	2238		4.565	2575	4.565	3367		4.565	3326	4.565	4664		4.565	1434	4.565	1950		4.565	538	4.565	761
					4.5675	418	4.5675	563		4.5675	2875	4.56	4589		4.5675	1556	4.5675	2265		4.5675	2635	4.5675	3423		4.5675	3147	4.5675	4670		4.5675	1434	4.5675	1989		4.5675	521	4.5675	677
					4.57	400	4.57	548		4.57	2837	4.5625	4574		4.57	1504	4.57	2259		4.57	2549	4.57	3362		4.57	3139	4.57	4450		4.57	1369	4.57	1837		4.57	500	4.57	717
					4.5725	404	4.5725	553		4.5725	2750	4.565	4664		4.5725	1416	4.5725	2296		4.5725	2667	4.5725	3328		4.5725	3220	4.5725	4601		4.5725	1371	4.5725	1967		4.5725	575	4.5725	711
					4.575	378	4.575	564		4.575	2749	4.5675	4670		4.575	1573	4.575	2296		4.575	2607	4.575	3474		4.575	3143	4.575	4444		4.575	1397	4.575	1988		4.575	566	4.575	702
					4.5775	400	4.5775	557		4.5775	2760	4.57	4450		4.5775	1499	4.5775	2270		4.5775	2700	4.5775	3313		4.5775	3242	4.5775	4604		4.5775	1459	4.5775	1910		4.5775	553	4.5775	701
					4.58	376	4.58	550		4.58	2875	4.5725	4601		4.58	1495	4.58	2157		4.58	2623	4.58	3422		4.58	3249	4.58	4438		4.58	1399	4.58	1914		4.58	563	4.58	678
					4.5825	399	4.5825	553		4.5825	2809	4.575	4444		4.5825	1491	4.5825	2292		4.5825	2662	4.5825	3307		4.5825	3038	4.5825	4597		4.5825	1386	4.5825	1921		4.5825	564	4.5825	708
					4.585	407	4.585	552		4.585	2864	4.5775	4604		4.585	1491	4.585	2186		4.585	2570	4.585	3551		4.585	3199	4.585	4465		4.585	1428	4.585	1899		4.585	537	4.585	714
					4.5875	431	4.5875	507		4.5875	2790	4.58	4438		4.5875	1497	4.5875	2243		4.5875	2654	4.5875	3335		4.5875	3150	4.5875	4474		4.5875	1438	4.5875	1926		4.5875	514	4.5875	716
					4.59	373	4.59	529		4.59	2812	4.5825	4597		4.59	1518	4.59	2212		4.59	2639	4.59	3482		4.59	3129	4.59	4514		4.59	1388	4.59	1923		4.59	529	4.59	727
					4.5925	400	4.5925	503		4.5925	2760	4.585	4465		4.5925	1520	4.5925	2262		4.5925	2591	4.5925	3454		4.5925	3214	4.5925	4468		4.5925	1359	4.5925	1937		4.5925	529	4.5925	724
					4.595	402	4.595	561		4.595	2734	4.5875	4474		4.595	1569	4.595	2149		4.595	2581	4.595	3388		4.595	3159	4.595	4544		4.595	1391	4.595	1935		4.595	513	4.595	738
					4.5975	426	4.5975	544		4.5975	2869	4.59	4514		4.5975	1510	4.5975	2231		4.5975	2693	4.5975	3396		4.5975	3192	4.5975	4529		4.5975	1349	4.5975	1881		4.5975	546	4.5975	702
					4.6	375	4.6	532		4.6	2762	4.5925	4468		4.6	1557	4.6	2227		4.6	2673	4.6	3405		4.6	3123	4.6	4514		4.6	1352	4.6	1986		4.6	527	4.6	728
					4.6025	374	4.6025	529		4.6025	2735	4.595	4544		4.6025	1483	4.6025	2274		4.6025	2644	4.6025	3314		4.6025	3162	4.6025	4501		4.6025	1383	4.6025	1875		4.6025	501	4.6025	752
					4.605	423	4.605	510		4.605	2675	4.5975	4529		4.605	1521	4.605	2259		4.605	2616	4.605	3336		4.605	3188	4.605	4465		4.605	1455	4.605	2015		4.605	564	4.605	718
					4.6075	415	4.6075	556		4.6075	2778	4.6	4514		4.6075	1532	4.6075	2186		4.6075	2515	4.6075	3363		4.6075	3313	4.6075	4550		4.6075	1412	4.6075	1931		4.6075	504	4.6075	689
					4.61	402	4.61	526		4.61	2775	4.6025	4501		4.61	1544	4.61	2262		4.61	2396	4.61	3288		4.61	3193	4.61	4436		4.61	1365	4.61	1922		4.61	553	4.61	778
					4.6125	414	4.6125	570		4.6125	2711	4.605	4465		4.6125	1488	4.6125	2230		4.6125	2568	4.6125	3276		4.6125	3187	4.6125	4463		4.6125	1409	4.6125	1941		4.6125	549	4.6125	755
					4.615	417	4.615	499		4.615	2839	4.6075	4550		4.615	1478	4.615	2257		4.615	2611	4.615	3451		4.615	3198	4.615	4505		4.615	1405	4.615	1877		4.615	557	4.615	766
					4.6175	407	4.6175	564		4.6175	2763	4.61	4436		4.6175	1482	4.6175	2296		4.6175	2707	4.6175	3223		4.6175	3236	4.6175	4484		4.6175	1400	4.6175	1885		4.6175	585	4.6175	705
					4.62	394	4.62	495		4.62	2797	4.6125	4463		4.62	1509	4.62	2173		4.62	2568	4.62	3372		4.62	3117	4.62	4469		4.62	1395	4.62	1869		4.62	588	4.62	696
					4.6225	406	4.6225	563		4.6225	2838	4.615	4505		4.6225	1463	4.6225	2283		4.6225	2552	4.6225	3187		4.6225	3162	4.6225	4448		4.6225	1345	4.6225	1886		4.6225	524	4.6225	718
					4.625	387	4.625	563		4.625	2733	4.6175	4484		4.625	1482	4.625	2230		4.625	2561	4.625	3250		4.625	3311	4.625	4568		4.625	1352	4.625	1989		4.625	528	4.625	711
					4.6275	408	4.6275	497		4.6275	2742	4.62	4469		4.6275	1505	4.6275	2159		4.6275	2591	4.6275	3386		4.6275	3096	4.6275	4512		4.6275	1384	4.6275	1908		4.6275	517	4.6275	732
					4.63	406	4.63	586		4.63	2748	4.6225	4448		4.63	1494	4.63	2165		4.63	2580	4.63	3235		4.63	3103	4.63	4575		4.63	1407	4.63	1902		4.63	531	4.63	739
					4.6325	359	4.6325	527		4.6325	2729	4.625	4568		4.6325	1479	4.6325	2141		4.6325	2519	4.6325	3373		4.6325	3117	4.6325	4548		4.6325	1347	4.6325	1844		4.6325	509	4.6325	703
					4.635	397	4.635	527		4.635	2768	4.6275	4512		4.635	1481	4.635	2228		4.635	2500	4.635	3311		4.635	3136	4.635	4541		4.635	1363	4.635	1970		4.635	536	4.635	711
					4.6375	387	4.6375	518		4.6375	2668	4.63	4575		4.6375	1528	4.6375	2239		4.6375	2549	4.6375	3231		4.6375	3218	4.6375	4400		4.6375	1420	4.6375	1839		4.6375	534	4.6375	728
					4.64	352	4.64	565		4.64	2682	4.6325	4548		4.64	1485	4.64	2145		4.64	2548	4.64	3313		4.64	3185	4.64	4379		4.64	1349	4.64	1847		4.64	551	4.64	734
					4.6425	367	4.6425	485		4.6425	2723	4.635	4541		4.6425	1483	4.6425	2143		4.6425	2619	4.6425	3345		4.6425	3136	4.6425	4523		4.6425	1361	4.6425	1907		4.6425	491	4.6425	749
					4.645	384	4.645	529		4.645	2736	4.6375	4400		4.645	1508	4.645	2241		4.645	2618	4.645	3311		4.645	3172	4.645	4489		4.645	1373	4.645	1874		4.645	521	4.645	729
					4.6475	377	4.6475	564		4.6475	2777	4.64	4379		4.6475	1441	4.6475	2209		4.6475	2521	4.6475	3284		4.6475	3057	4.6475	4383		4.6475	1358	4.6475	1804		4.6475	493	4.6475	726
					4.65	376	4.65	538		4.65	2710	4.6425	4523		4.65	1421	4.65	2235		4.65	2542	4.65	3334		4.65	3094	4.65	4600		4.65	1368	4.65	1869		4.65	585	4.65	686
[truncated: 2,142 more rows]

## Sheet: Fig.2e
ratio	quantum efficiency
0.1	0.0956
0.3	0.1201
0.5	0.1225
0.7	0.171
[truncated: 3 more rows]

## Sheet: Fig.2f&2g
Vacuum			Oxygen 30 min			Heat 90 s
[truncated: 1,902 more rows]

[truncated: 10 more sheets: Fig.3a, Fig.3b, Fig.3c, Fig.3d, Fig.4a, Fig.4b, Fig.4c, Fig.4d-FA, Fig.4d-PXZA, Fig.4d-NTIA]
